# Supplementary material for: 3,12-Diaza-6,9-diazo­nia-2,13-dioxotetra­decane bis­(perchlorate)
Source: Acta Crystallogr Sect E Struct Rep Online. 2012 Jan 11;68(Pt 2):o333–4. doi: 10.1107/S1600536811055516 (PMC3275019; doi:10.1107/S1600536811055516)
Supplement: Supplementary file 1 [file e-68-0o333-sup1.cif]

##############################################################################
#                                                                            #
# This CIF contains the data in a paper accepted for publication in          #
# Acta Crystallographica Section E. It conforms to the requirements of       #
# Notes for Authors for Acta Crystallographica Section E, and has been       #
# peer reviewed under the auspices of the IUCr Commission on Journals.       #
#                                                                            #
# Full details of the Crystallographic Information File format               #
# are given in the paper "The Crystallographic Information File (CIF):       #
# a New Standard Archive File for Crystallography" by S. R. Hall, F. H.      #
# Allen and I. D. Brown [Acta Cryst. (1991), A47, 655-685].                  #
#                                                                            #
# The current version of the core CIF dictionary is obtainable from          #
# ftp://ftp.iucr.org/pub/cif_core.dic.                                       #
#                                                                            #
# Software is freely available for graphical display of the structure(s)     #
# in this CIF. For information consult the CIF software page                 #
# http://www.iucr.org/resources/cif/software.                                #
#                                                                            #
# This file may be used for bona fide research purposes within the           #
# scientific community so long as proper attribution is given to the journal # 
# article from which it was obtained.                                        #
#                                                                            #
##############################################################################
data_global
_audit_creation_method     SHELXL-97
_journal_date_recd_electronic     2011-12-19
_journal_date_accepted     2011-12-23
_journal_name_full     'Acta Crystallographica, Section E'
_journal_year     2012
_journal_volume     68
_journal_issue      2
_journal_page_first     o333
_journal_page_last     o334
_journal_paper_category     QO
_journal_paper_doi     10.1107/S1600536811055516
_journal_coeditor_code     NC2261
_publ_contact_author_name     'S\"ohnel, Tilo'
_publ_contact_author_address
;
School of Chemical Sciences
The University of Auckland
Private Bag 92019
Auckland
New Zealand
;
_publ_contact_author_email     't.soehnel@auckland.ac.nz'
_publ_contact_author_fax     '0064 9 373 7422'
_publ_contact_author_phone     '0064 9 3737599 Ext 89722'
_publ_section_title
;
3,12-Diaza-6,9-diazonia-2,13-dioxotetradecane bis(perchlorate)
;
loop_
    _publ_author_name
    _publ_author_address
    'S\"ohnel, Tilo'
;
School of Chemical Sciences
The University of Auckland
Private Bag 92019
Auckland
New Zealand
;
    'Wichmann, Kathrin A.'
;
School of Chemical Sciences
School of Biological Sciences
The University of Auckland
Private Bag 92019
Auckland
New Zealand
;
    'Doert, Thomas'
;
Department of Chemistry and Food Chemistry
Technical University of Dresden
01062 Dresden
Germany
;
    'Cooper, Garth J. S.'
;
School of Biological Sciences
The University of Auckland
Private Bag 92019
Auckland
New Zealand
and
Centre for Advanced Discovery and Experimental Therapeutics
NIHR Manchester Biomedical Research Centre
Central Manchester University
Hospitals NHS
Foundation Trust
York Place
Manchester M13 9WL
England
and
School of Medicine
University of Manchester,
Oxford Road
Manchester M13
England
;
data_I
_audit_creation_method     SHELXL-97
_chemical_name_systematic
;
3,12-Diaza-6,9-diazonia-2,13-dioxotetradecane bis(perchlorate)
;
_chemical_name_common     '(H2DAT 2 ClO4)'
_chemical_formula_moiety     'C10 H24 N4 O2 2+, 2(Cl O4 -)'
_chemical_formula_sum     'C10 H24 Cl2 N4 O10'
_chemical_formula_iupac     'C10 H24 N4 O2 2+, 2Cl O4 -'
_chemical_formula_weight     431.23
_chemical_melting_point     ?
_symmetry_cell_setting     monoclinic
_symmetry_space_group_name_H-M     'P 21/c'
_symmetry_space_group_name_Hall     '-P 2ybc'
loop_
    _symmetry_equiv_pos_as_xyz
    'x, y, z'
    '-x, y+1/2, -z+1/2'
    '-x, -y, -z'
    'x, -y-1/2, z-1/2'
_cell_length_a     6.0888(5)
_cell_length_b     10.9415(9)
_cell_length_c     14.8160(11)
_cell_angle_alpha     90.00
_cell_angle_beta     110.846(6)
_cell_angle_gamma     90.00
_cell_volume     922.44(13)
_cell_formula_units_Z     2
_cell_measurement_reflns_used     12054
_cell_measurement_theta_min     4.74
_cell_measurement_theta_max     59.04
_cell_measurement_temperature     150(2)
_exptl_crystal_description     'not regular'
_exptl_crystal_colour     colourless
_exptl_crystal_size_max     0.45
_exptl_crystal_size_mid     0.35
_exptl_crystal_size_min     0.17
_exptl_crystal_density_diffrn     1.553
_exptl_crystal_density_meas     ?
_exptl_crystal_density_method     'not measured'
_exptl_crystal_F_000     452
_exptl_absorpt_coefficient_mu     0.410
_exptl_absorpt_correction_type     numerical
_exptl_absorpt_process_details     '(X-RED32; Stoe & Cie, 2001)'
_exptl_absorpt_correction_T_min     0.8369
_exptl_absorpt_correction_T_max     0.9360
_exptl_special_details     ?
_diffrn_ambient_temperature     150(2)
_diffrn_radiation_type     MoK\a
_diffrn_radiation_wavelength     0.71073
_diffrn_radiation_source     'fine-focus sealed tube'
_diffrn_radiation_monochromator     graphite
_diffrn_measurement_device_type     'Stoe IPDS II'
_diffrn_measurement_method     'Image plate detector'
_diffrn_detector_area_resol_mean     ?
_diffrn_reflns_number     11528
_diffrn_reflns_av_R_equivalents     0.1137
_diffrn_reflns_av_sigmaI/netI     0.0650
_diffrn_reflns_theta_min     2.37
_diffrn_reflns_theta_max     27.50
_diffrn_reflns_theta_full     27.50
_diffrn_measured_fraction_theta_max     0.998
_diffrn_measured_fraction_theta_full     0.998
_diffrn_reflns_limit_h_min     -7
_diffrn_reflns_limit_h_max     6
_diffrn_reflns_limit_k_min     -14
_diffrn_reflns_limit_k_max     14
_diffrn_reflns_limit_l_min     -19
_diffrn_reflns_limit_l_max     19
_diffrn_standards_number     ?
_diffrn_standards_interval_count     ?
_diffrn_standards_interval_time     3
_diffrn_standards_decay_%     1
_refine_special_details
;
Refinement of <i>F</i>^2^ against ALL reflections. The weighted <i>R</i>-factor
<i>wR</i> and goodness of fit <i>S</i> are based on <i>F</i>^2^, conventional
<i>R</i>-factors <i>R</i> are based on <i>F</i>, with <i>F</i> set to zero for
negative <i>F</i>^2^. The threshold expression of <i>F</i>^2^ >
\s(<i>F</i>^2^) is used only for calculating <i>R</i>-factors(gt) <i>etc</i>.
and is not relevant to the choice of reflections for refinement.
<i>R</i>-factors based on <i>F</i>^2^ are statistically about twice as large
as those based on <i>F</i>, and <i>R</i>- factors based on ALL data will be
even larger.
;
_reflns_number_total     2113
_reflns_number_gt     1624
_reflns_threshold_expression     I>2sigma(I)
_refine_ls_structure_factor_coef     Fsqd
_refine_ls_matrix_type     full
_refine_ls_R_factor_all     0.0543
_refine_ls_R_factor_gt     0.0389
_refine_ls_wR_factor_gt     0.0825
_refine_ls_wR_factor_ref     0.0865
_refine_ls_goodness_of_fit_ref     1.027
_refine_ls_restrained_S_all     1.027
_refine_ls_number_reflns     2113
_refine_ls_number_parameters     120
_refine_ls_number_restraints     0
_refine_ls_hydrogen_treatment     constr
_refine_ls_weighting_scheme     calc
_refine_ls_weighting_details
         'calc w=1/[\s^2^(Fo^2^)+(0.0435P)^2^+0.0412P] where P=(Fo^2^+2Fc^2^)/3'
_atom_sites_solution_hydrogens     geom
_atom_sites_solution_primary     direct
_atom_sites_solution_secondary     difmap
_refine_ls_shift/su_max     0.001
_refine_ls_shift/su_mean     0.000
_refine_diff_density_max     0.377
_refine_diff_density_min     -0.419
_refine_ls_extinction_method     'SHELXL97 (Sheldrick, 2008)'
_refine_ls_extinction_coef     0.0082(19)
_refine_ls_extinction_expression
                                  'Fc^*^=kFc[1+0.001xFc^2^\l^3^/sin(2\q)]^-1/4^'
loop_
    _atom_type_symbol
    _atom_type_description
    _atom_type_scat_dispersion_real
    _atom_type_scat_dispersion_imag
    _atom_type_scat_source
    'C' 'C' 0.0033 0.0016
                         'International Tables Vol C Tables 4.2.6.8 and 6.1.1.4'
    'H' 'H' 0.0000 0.0000
                         'International Tables Vol C Tables 4.2.6.8 and 6.1.1.4'
    'Cl' 'Cl' 0.1484 0.1585
                         'International Tables Vol C Tables 4.2.6.8 and 6.1.1.4'
    'N' 'N' 0.0061 0.0033
                         'International Tables Vol C Tables 4.2.6.8 and 6.1.1.4'
    'O' 'O' 0.0106 0.0060
                         'International Tables Vol C Tables 4.2.6.8 and 6.1.1.4'
_computing_data_collection     'X-AREA (Stoe & Cie, 2002)'
_computing_cell_refinement     'X-AREA (Stoe & Cie, 2002)'
_computing_data_reduction     'X-AREA (Stoe & Cie, 2002)'
_computing_structure_solution     'SHELXS97 (Sheldrick, 2008)'
_computing_structure_refinement     'SHELXL97 (Sheldrick, 2008)'
_computing_molecular_graphics     'VESTA (Momma & Izumi, 2011)'
_computing_publication_material     'publCIF (Westrip, 2010)'
loop_
    _atom_site_type_symbol
    _atom_site_label
    _atom_site_fract_x
    _atom_site_fract_y
    _atom_site_fract_z
    _atom_site_U_iso_or_equiv
    _atom_site_adp_type
    _atom_site_calc_flag
    _atom_site_refinement_flags
    _atom_site_occupancy
    _atom_site_symmetry_multiplicity
    _atom_site_disorder_assembly
    _atom_site_disorder_group
    O O1 0.7492(2) -0.27758(14) 0.49858(8) 0.0292(3) Uani d . 1 1 . .
    N N3 0.4849(2) -0.35281(14) 0.55667(8) 0.0203(3) Uani d . 1 1 . .
    H H3 0.4552 -0.3783 0.6075 0.030 Uiso calc R 1 1 . .
    N N6 0.1286(2) -0.15588(13) 0.49690(8) 0.0180(3) Uani d . 1 1 . .
    H H6A 0.0102 -0.2008 0.5058 0.027 Uiso calc R 1 1 . .
    H H6B 0.2493 -0.1497 0.5556 0.027 Uiso calc R 1 1 . .
    C C1 0.8854(3) -0.3315(2) 0.66635(12) 0.0306(4) Uani d . 1 1 . .
    H H1A 0.9869 -0.4013 0.6669 0.046 Uiso calc R 1 1 . .
    H H1B 0.8082 -0.3455 0.7133 0.046 Uiso calc R 1 1 . .
    H H1C 0.9805 -0.2570 0.6835 0.046 Uiso calc R 1 1 . .
    C C2 0.7025(3) -0.31761(17) 0.56731(10) 0.0212(3) Uani d . 1 1 . .
    C C4 0.2944(3) -0.35009(17) 0.46258(10) 0.0218(4) Uani d . 1 1 . .
    H H4A 0.1589 -0.3965 0.4668 0.033 Uiso calc R 1 1 . .
    H H4B 0.3476 -0.3914 0.4145 0.033 Uiso calc R 1 1 . .
    C C5 0.2149(3) -0.22157(17) 0.42777(10) 0.0211(3) Uani d . 1 1 . .
    H H5A 0.3478 -0.1757 0.4205 0.032 Uiso calc R 1 1 . .
    H H5B 0.0875 -0.2255 0.3637 0.032 Uiso calc R 1 1 . .
    C C7 0.0392(3) -0.03159(17) 0.46280(11) 0.0230(4) Uani d . 1 1 . .
    H H7A -0.0947 -0.0376 0.4008 0.035 Uiso calc R 1 1 . .
    H H7B 0.1647 0.0169 0.4518 0.035 Uiso calc R 1 1 . .
    Cl Cl1 0.43802(6) -0.55724(4) 0.77065(2) 0.02264(14) Uani d . 1 1 . .
    O O2 0.4296(2) -0.55967(14) 0.86654(8) 0.0337(3) Uani d . 1 1 . .
    O O3 0.2285(3) -0.60503(17) 0.70295(10) 0.0478(4) Uani d . 1 1 . .
    O O4 0.4650(3) -0.43253(15) 0.74660(10) 0.0461(4) Uani d . 1 1 . .
    O O5 0.6382(3) -0.62675(18) 0.77258(10) 0.0507(5) Uani d . 1 1 . .
loop_
    _atom_site_aniso_label
    _atom_site_aniso_U_11
    _atom_site_aniso_U_22
    _atom_site_aniso_U_33
    _atom_site_aniso_U_12
    _atom_site_aniso_U_13
    _atom_site_aniso_U_23
    O1 0.0253(6) 0.0377(9) 0.0282(5) -0.0049(6) 0.0139(5) -0.0020(5)
    N3 0.0192(6) 0.0211(8) 0.0200(6) 0.0012(6) 0.0062(5) 0.0024(5)
    N6 0.0164(6) 0.0183(7) 0.0180(5) 0.0012(6) 0.0044(4) 0.0009(5)
    C1 0.0222(8) 0.0346(12) 0.0290(8) 0.0027(8) 0.0020(6) 0.0014(8)
    C2 0.0204(7) 0.0180(9) 0.0251(7) 0.0018(7) 0.0081(6) -0.0024(6)
    C4 0.0192(7) 0.0211(9) 0.0226(7) -0.0001(7) 0.0041(5) -0.0031(6)
    C5 0.0214(7) 0.0231(9) 0.0185(6) 0.0032(7) 0.0069(5) 0.0001(6)
    C7 0.0251(8) 0.0201(9) 0.0265(7) 0.0083(7) 0.0124(6) 0.0060(6)
    Cl1 0.0200(2) 0.0276(2) 0.01913(18) 0.00163(17) 0.00557(13) 0.00246(15)
    O2 0.0382(7) 0.0424(9) 0.0237(6) 0.0036(7) 0.0150(5) 0.0075(5)
    O3 0.0355(8) 0.0518(11) 0.0400(7) -0.0072(8) -0.0063(6) -0.0065(7)
    O4 0.0564(9) 0.0378(10) 0.0441(7) -0.0072(8) 0.0180(7) 0.0166(7)
    O5 0.0381(8) 0.0661(13) 0.0463(8) 0.0256(8) 0.0130(6) -0.0092(8)
_geom_special_details
;
All e.s.d.'s (except the e.s.d. in the dihedral angle between two l.s. planes)
are estimated using the full covariance matrix. The cell e.s.d.'s are taken
into account individually in the estimation of e.s.d.'s in distances, angles
and torsion angles; correlations between e.s.d.'s in cell parameters are only
used when they are defined by crystal symmetry. An approximate (isotropic)
treatment of cell e.s.d.'s is used for estimating e.s.d.'s involving l.s.
planes.
;
loop_
    _geom_bond_atom_site_label_1
    _geom_bond_atom_site_label_2
    _geom_bond_site_symmetry_2
    _geom_bond_distance
    _geom_bond_publ_flag
    O1 C2 . 1.231(2) ?
    N3 C2 . 1.334(2) ?
    N3 C4 . 1.4622(17) ?
    N3 H3 . 0.8800 ?
    N6 C7 . 1.485(2) ?
    N6 C5 . 1.492(2) ?
    N6 H6A . 0.9200 ?
    N6 H6B . 0.9200 ?
    C1 C2 . 1.501(2) ?
    C1 H1A . 0.9800 ?
    C1 H1B . 0.9800 ?
    C1 H1C . 0.9800 ?
    C4 C5 . 1.517(2) ?
    C4 H4A . 0.9900 ?
    C4 H4B . 0.9900 ?
    C5 H5A . 0.9900 ?
    C5 H5B . 0.9900 ?
    C7 C7 3_556 1.515(3) ?
    C7 H7A . 0.9900 ?
    C7 H7B . 0.9900 ?
    Cl1 O3 . 1.4129(13) ?
    Cl1 O5 . 1.4284(15) ?
    Cl1 O4 . 1.4344(16) ?
    Cl1 O2 . 1.4401(12) ?
loop_
    _geom_angle_atom_site_label_1
    _geom_angle_atom_site_label_2
    _geom_angle_atom_site_label_3
    _geom_angle_site_symmetry_1
    _geom_angle_site_symmetry_3
    _geom_angle
    _geom_angle_publ_flag
    C2 N3 C4 . . 121.60(13) ?
    C2 N3 H3 . . 119.2 ?
    C4 N3 H3 . . 119.2 ?
    C7 N6 C5 . . 112.56(12) ?
    C7 N6 H6A . . 109.1 ?
    C5 N6 H6A . . 109.1 ?
    C7 N6 H6B . . 109.1 ?
    C5 N6 H6B . . 109.1 ?
    H6A N6 H6B . . 107.8 ?
    C2 C1 H1A . . 109.5 ?
    C2 C1 H1B . . 109.5 ?
    H1A C1 H1B . . 109.5 ?
    C2 C1 H1C . . 109.5 ?
    H1A C1 H1C . . 109.5 ?
    H1B C1 H1C . . 109.5 ?
    O1 C2 N3 . . 121.11(13) ?
    O1 C2 C1 . . 122.39(15) ?
    N3 C2 C1 . . 116.49(14) ?
    N3 C4 C5 . . 113.08(13) ?
    N3 C4 H4A . . 109.0 ?
    C5 C4 H4A . . 109.0 ?
    N3 C4 H4B . . 109.0 ?
    C5 C4 H4B . . 109.0 ?
    H4A C4 H4B . . 107.8 ?
    N6 C5 C4 . . 111.17(13) ?
    N6 C5 H5A . . 109.4 ?
    C4 C5 H5A . . 109.4 ?
    N6 C5 H5B . . 109.4 ?
    C4 C5 H5B . . 109.4 ?
    H5A C5 H5B . . 108.0 ?
    N6 C7 C7 . 3_556 110.03(16) ?
    N6 C7 H7A . . 109.7 ?
    C7 C7 H7A 3_556 . 109.7 ?
    N6 C7 H7B . . 109.7 ?
    C7 C7 H7B 3_556 . 109.7 ?
    H7A C7 H7B . . 108.2 ?
    O3 Cl1 O5 . . 111.45(11) ?
    O3 Cl1 O4 . . 109.27(10) ?
    O5 Cl1 O4 . . 109.82(11) ?
    O3 Cl1 O2 . . 110.69(9) ?
    O5 Cl1 O2 . . 107.47(8) ?
    O4 Cl1 O2 . . 108.06(10) ?
loop_
    _geom_hbond_atom_site_label_D
    _geom_hbond_atom_site_label_H
    _geom_hbond_atom_site_label_A
    _geom_hbond_site_symmetry_A
    _geom_hbond_distance_DH
    _geom_hbond_distance_HA
    _geom_hbond_distance_DA
    _geom_hbond_angle_DHA
    N3 H3 O4 . 0.88 2.12 2.989(2) 167.2
    N6 H6A O1 1_455 0.92 1.77 2.6745(19) 168.2
    N6 H6B O2 2_656 0.92 2.13 2.9265(17) 144.9
    N6 H6B O5 2_656 0.92 2.40 3.2141(19) 147.2
_iucr_refine_instructions_details
;
TITL kw138                  R = 0.05  P21/c
CELL  0.71073    6.0888   10.9415   14.8160    90.000   110.846    90.000
ZERR 2           0.0005    0.0009    0.0011     0.000     0.006     0.000
LATT   1
SYMM             - X ,    0.50000 + Y ,    0.50000 - Z
SFAC  C   2.31000  20.84392   1.02000  10.20751   1.58860   0.56870   0.86500 =
         51.65125   0.21560   0.00330   0.00160    11.500   0.68000  12.01000
SFAC  H   0.49300  10.51091   0.32291  26.12573   0.14019   3.14236   0.04081 =
         57.79977   0.00304   0.00000   0.00000     0.624   0.35000   1.00800
SFAC Cl  11.46041   0.01040   7.19641   1.16620   6.25561  18.51942   1.64550 =
         47.77846  -9.55741   0.14840   0.15850   678.000   0.99000  35.45000
SFAC  N  12.21261   0.00570   3.13220   9.89331   2.01250  28.99754   1.16630 =
          0.58260 -11.52901   0.00610   0.00330    19.600   0.68000  14.01000
SFAC  O   3.04850  13.27711   2.28680   5.70111   1.54630   0.32390   0.86700 =
         32.90894   0.25080   0.01060   0.00600    32.500   0.68000  16.00000
UNIT    20   48   4   8  20
L.S. 10
OMIT 3 5 14
OMIT 4 8 10
OMIT -2 55
ACTA
TEMP -123
BOND $H
FMAP 2
PLAN 20
HTAB
EQIV $1 X-1, Y, Z
EQIV $2  -X+1, Y+1/2, -Z+3/2
HTAB N3 O4
HTAB N6 O1_$1
HTAB N6 O2_$2
HTAB N6 O5_$2
WGHT    0.043500    0.041200
EXTI    0.008205
FVAR       0.76859
O1    5    0.749162   -0.277583    0.498578    11.00000    0.02532    0.03771 =
         0.02816   -0.00201    0.01385   -0.00493
N3    4    0.484881   -0.352807    0.556668    11.00000    0.01916    0.02108 =
         0.02000    0.00240    0.00623    0.00120
AFIX  43
H3    2    0.455235   -0.378268    0.607511    11.00000   -1.50000
AFIX   0
N6    4    0.128621   -0.155875    0.496903    11.00000    0.01635    0.01832 =
         0.01803    0.00085    0.00437    0.00120
AFIX  23
H6A   2    0.010241   -0.200775    0.505844    11.00000   -1.50000
H6B   2    0.249304   -0.149680    0.555620    11.00000   -1.50000
AFIX   0
C1    1    0.885403   -0.331549    0.666353    11.00000    0.02224    0.03458 =
         0.02900    0.00140    0.00195    0.00270
AFIX 137
H1A   2    0.986872   -0.401286    0.666904    11.00000   -1.50000
H1B   2    0.808217   -0.345455    0.713297    11.00000   -1.50000
H1C   2    0.980500   -0.257004    0.683518    11.00000   -1.50000
AFIX   0
C2    1    0.702535   -0.317611    0.567308    11.00000    0.02038    0.01802 =
         0.02515   -0.00241    0.00806    0.00177
C4    1    0.294447   -0.350095    0.462584    11.00000    0.01917    0.02106 =
         0.02255   -0.00311    0.00406   -0.00011
AFIX  23
H4A   2    0.158930   -0.396538    0.466841    11.00000   -1.50000
H4B   2    0.347648   -0.391371    0.414523    11.00000   -1.50000
AFIX   0
C5    1    0.214885   -0.221574    0.427767    11.00000    0.02141    0.02312 =
         0.01849    0.00011    0.00693    0.00319
AFIX  23
H5A   2    0.347783   -0.175749    0.420473    11.00000   -1.50000
H5B   2    0.087523   -0.225509    0.363713    11.00000   -1.50000
AFIX   0
C7    1    0.039240   -0.031590    0.462804    11.00000    0.02513    0.02012 =
         0.02653    0.00599    0.01243    0.00829
AFIX  23
H7A   2   -0.094689   -0.037570    0.400796    11.00000   -1.50000
H7B   2    0.164663    0.016937    0.451816    11.00000   -1.50000
AFIX   0
CL1   3    0.438018   -0.557244    0.770648    11.00000    0.02002    0.02764 =
         0.01913    0.00246    0.00557    0.00163
O2    5    0.429563   -0.559666    0.866541    11.00000    0.03819    0.04238 =
         0.02372    0.00748    0.01501    0.00357
O3    5    0.228493   -0.605034    0.702945    11.00000    0.03547    0.05178 =
         0.03999   -0.00647   -0.00629   -0.00715
O4    5    0.465019   -0.432532    0.746603    11.00000    0.05638    0.03776 =
         0.04414    0.01659    0.01803   -0.00717
O5    5    0.638220   -0.626752    0.772581    11.00000    0.03807    0.06615 =
         0.04633   -0.00915    0.01302    0.02561
HKLF 4 1 -1.0000  0.0000  0.0000  0.0000 -1.0000  0.0000  1.0000  0.0000  1.0000
REM  kw138                  R = 0.05  P21/c
REM R1 =  0.0389 for   1624 Fo > 4sig(Fo)  and  0.0543 for all   2113 data
REM    120 parameters refined using      0 restraints
END
;
