# Supplementary material for: 3,12-Diaza-6,9-diazo­nia-2,13-dioxotetra­decane bis­(perchlorate)
Source: Acta Crystallogr Sect E Struct Rep Online. 2012 Jan 11;68(Pt 2):o333–4. doi: 10.1107/S1600536811055516 (PMC3275019; doi:10.1107/S1600536811055516)
Supplement: Supplementary file 2 [file e-68-0o333-Isup2.hkl]

# 
# h,k,l, Fc-squared, Fo-squared, sigma(Fo-squared) and status flag 
# 
data_I
_shelx_title ' kw138                  R = 0.05  P21/c' 
_shelx_refln_list_code          4 
_shelx_F_calc_maximum      138.23 
_exptl_crystal_F_000       451.93 
_reflns_d_resolution_high  0.7697 
 
loop_ 
 _symmetry_equiv_pos_as_xyz 
 'x, y, z' 
 '-x, y+1/2, -z+1/2' 
 '-x, -y, -z' 
 'x, -y-1/2, z-1/2' 
 
_cell_length_a     6.0888 
_cell_length_b    10.9415 
_cell_length_c    14.8160 
_cell_angle_alpha  90.000 
_cell_angle_beta  110.846 
_cell_angle_gamma  90.000 
 
_shelx_F_squared_multiplier     1.000 
 
loop_ 
 _refln_index_h 
 _refln_index_k 
 _refln_index_l 
 _refln_F_squared_calc 
 _refln_F_squared_meas 
 _refln_F_squared_sigma 
 _refln_observed_status 
   1   0   0     8470.92     8398.63    322.66 o 
   2   0   0      304.97      251.85     11.63 o 
   3   0   0     1044.36     1099.56     37.87 o 
   4   0   0      414.34      411.22     10.89 o 
   5   0   0        5.54       10.00      7.32 o 
   6   0   0      297.20      301.68      7.75 o 
   7   0   0      229.21      238.68     10.36 o 
   1   1   0       89.11      118.90      6.48 o 
   2   1   0        2.38        1.87      4.98 o 
   3   1   0      197.52      213.05      5.12 o 
   4   1   0       38.95       33.22      4.43 o 
   5   1   0      333.95      311.83      5.73 o 
   6   1   0       46.08       50.36      6.49 o 
   7   1   0       24.99       29.47      6.29 o 
   1   2   0     3941.12     3969.30     98.27 o 
   2   2   0     7052.05     7085.69    151.93 o 
   3   2   0      121.31      107.04      4.69 o 
   4   2   0       25.28       25.33      4.72 o 
   5   2   0      223.84      235.50      5.56 o 
   6   2   0       44.23       50.58      6.64 o 
   7   2   0       87.59       88.87      7.32 o 
   1   3   0       35.57       31.48      6.65 o 
   2   3   0       70.48       61.91      5.34 o 
   3   3   0      496.55      458.15     13.63 o 
   4   3   0     1749.55     1710.92     65.27 o 
   5   3   0      374.10      364.92     11.95 o 
   6   3   0       12.55       10.44      7.09 o 
   7   3   0        4.88        4.72      8.37 o 
   1   4   0      751.99      781.66     76.55 o 
   2   4   0       26.92       28.94      6.05 o 
   3   4   0       14.25       18.43      5.07 o 
   4   4   0      152.82      171.43     12.29 o 
   5   4   0      165.34      156.03      6.28 o 
   6   4   0       72.85       81.53      7.52 o 
   7   4   0        0.33        2.19      7.59 o 
   1   5   0     1515.12     1678.23    152.15 o 
   2   5   0     1950.97     1990.14     59.29 o 
   3   5   0      965.91      994.76     19.70 o 
   4   5   0      763.99      758.34     25.47 o 
   5   5   0      228.29      249.76     10.98 o 
   6   5   0      400.14      422.57     14.17 o 
   1   6   0     1141.20     1163.62     69.76 o 
   2   6   0       91.51      136.45     30.40 o 
   3   6   0       67.78       80.44      5.99 o 
   4   6   0      149.33      132.70      7.34 o 
   5   6   0      550.75      599.29     37.76 o 
   6   6   0      135.46      137.82      9.20 o 
   1   7   0       53.67       58.87     15.08 o 
   2   7   0      499.52      522.79     22.98 o 
   3   7   0      353.11      310.86     53.26 o 
   4   7   0      114.58      104.16     25.00 o 
   5   7   0        1.17       -1.22      8.19 o 
   6   7   0      125.67      101.25     35.37 o 
   0   8   0      990.34     1034.52     15.48 o 
   1   8   0      861.86      916.82     91.26 o 
   2   8   0      752.18      728.76     33.37 o 
   3   8   0      121.78      112.84      7.48 o 
   4   8   0        0.25       -1.10      7.29 o 
   5   8   0        7.08        9.67      9.22 o 
   6   8   0      109.25      101.49     31.36 o 
   1   9   0      323.20      352.36      8.41 o 
   2   9   0        7.29       10.44      6.59 o 
   3   9   0       17.17       18.03      6.66 o 
   4   9   0       28.34       21.09      7.20 o 
   5   9   0        6.71        3.25      9.57 o 
   0  10   0     1328.34     1045.57    270.35 o 
   1  10   0      538.96      548.92     10.01 o 
   2  10   0      702.32      692.31     36.08 o 
   3  10   0      158.16      133.11      6.68 o 
   4  10   0        3.45        4.82      8.52 o 
   5  10   0       12.34       12.02     13.75 o 
   1  11   0        0.30        6.04      7.90 o 
   2  11   0       77.87       81.00      6.48 o 
   3  11   0      228.78      217.77      7.51 o 
   4  11   0       41.67       38.46     10.02 o 
   0  12   0       20.08        3.70     10.10 o 
   1  12   0       31.69       19.45      8.76 o 
   2  12   0       15.97       14.70      7.36 o 
   3  12   0        5.05        6.04      7.48 o 
   1  13   0        1.29        2.68      6.54 o 
   2  13   0       54.05       62.52      7.07 o 
   0  14   0       74.18       39.76     38.29 o 
   1  14   0      123.41       99.57     10.77 o 
  -7   1   1       26.74       29.68      6.40 o 
  -6   1   1       78.39       91.41      6.58 o 
  -5   1   1      713.11      730.71     14.79 o 
  -4   1   1     1371.34     1289.64     32.80 o 
  -3   1   1     1252.03     1061.45      9.67 o 
  -2   1   1     4519.89     4122.83     56.57 o 
  -1   1   1       33.17       45.87     10.46 o 
   0   1   1      289.54      253.63     30.54 o 
   1   1   1     2640.17     2488.25     53.29 o 
   2   1   1       45.38       29.50      4.71 o 
   3   1   1     1057.04      990.27     16.49 o 
   4   1   1     3352.63     3241.34     64.39 o 
   5   1   1     2192.47     2176.29     37.19 o 
   6   1   1      254.88      267.26      6.15 o 
   7   1   1      101.78      108.44      6.37 o 
  -7   2   1      176.09      186.61      7.49 o 
  -6   2   1      237.94      238.44      6.44 o 
  -5   2   1      706.80      748.75     14.61 o 
  -4   2   1      202.23      196.74      6.91 o 
  -3   2   1      479.98      508.05      9.36 o 
  -2   2   1     2982.93     3125.99     97.27 o 
  -1   2   1     6533.43     6701.38    755.15 o 
   0   2   1     2372.61     2311.65    587.45 o 
   1   2   1      211.80      206.22      5.18 o 
   2   2   1      491.22      464.94     10.21 o 
   3   2   1        1.71        3.85      4.68 o 
   4   2   1       12.58       12.88      4.21 o 
   5   2   1      131.20      134.70      4.82 o 
   6   2   1       66.15       62.69      5.92 o 
   7   2   1        0.81        2.31      7.84 o 
  -7   3   1        0.57        1.28      7.89 o 
  -6   3   1       97.47      106.75      7.85 o 
  -5   3   1      282.49      277.28      7.93 o 
  -4   3   1      927.27      962.22     38.23 o 
  -3   3   1      567.63      554.11     19.54 o 
  -2   3   1      968.92      999.07     23.40 o 
  -1   3   1     3835.03     4001.85    170.20 o 
   0   3   1     4451.34     4473.58     32.20 o 
   1   3   1       13.63       15.32      4.73 o 
   2   3   1      417.78      401.11      8.81 o 
   3   3   1     1596.77     1619.93     42.09 o 
   4   3   1      207.02      206.49      5.72 o 
   5   3   1       42.79       41.90      5.69 o 
   6   3   1      105.99      120.84      6.60 o 
   7   3   1       14.81       16.37      8.42 o 
  -7   4   1       38.26       41.57      8.74 o 
  -6   4   1      526.88      546.13     21.42 o 
  -5   4   1       84.76      102.24      7.87 o 
  -4   4   1      209.23      228.51      7.51 o 
  -3   4   1      105.94      105.10      6.37 o 
  -2   4   1       74.69       80.78      6.10 o 
  -1   4   1      233.93      359.59     14.14 o 
   0   4   1     4944.41     4554.38     29.15 o 
   1   4   1     5399.94     4922.55    842.42 o 
   2   4   1       40.37       29.12      4.93 o 
   3   4   1      294.82      264.69      8.56 o 
   4   4   1       34.13       37.22      5.94 o 
   5   4   1       33.50       37.06      5.53 o 
   6   4   1       43.01       42.67      6.95 o 
  -7   5   1       43.15       37.80      8.37 o 
  -6   5   1       21.65       19.25      9.27 o 
  -5   5   1      344.09      345.72     42.37 o 
  -4   5   1      205.43      219.08      9.65 o 
  -3   5   1        6.10       16.77      5.72 o 
  -2   5   1      122.80      116.66     17.59 o 
  -1   5   1      950.22     1042.59     15.01 o 
   0   5   1        3.91        5.13      9.46 o 
   1   5   1        0.08        1.94      5.66 o 
   2   5   1      118.25      128.66      5.48 o 
   3   5   1      100.48       98.40      6.07 o 
   4   5   1      120.81      135.59      6.68 o 
   5   5   1       19.27       19.99      5.97 o 
   6   5   1       84.20       99.13      6.32 o 
  -6   6   1      158.04      167.16      8.81 o 
  -5   6   1       26.18       25.56      8.35 o 
  -4   6   1      144.13      150.06      8.45 o 
  -3   6   1       14.07       11.30      5.98 o 
  -2   6   1      818.45      809.84     16.32 o 
  -1   6   1     1974.33     2150.42    162.53 o 
   0   6   1        0.19        8.41     11.66 o 
   1   6   1       26.26       16.36      8.22 o 
   2   6   1     1046.85     1009.46    120.45 o 
   3   6   1      966.62      959.65     32.10 o 
   4   6   1       73.86       66.38      9.70 o 
   5   6   1      165.05      164.46      6.54 o 
   6   6   1       28.19       36.13      7.71 o 
  -6   7   1      111.97       92.27     64.65 o 
  -5   7   1      213.02      174.68    127.92 o 
  -4   7   1      997.99      962.12     56.47 o 
  -3   7   1      947.51      913.17    152.03 o 
  -2   7   1     1502.32     1581.82     44.44 o 
  -1   7   1     2318.16     2364.85    198.15 o 
   0   7   1      112.72       84.88     57.57 o 
   1   7   1       11.87       12.52      7.69 o 
   2   7   1      124.13      131.31      6.78 o 
   3   7   1      490.67      464.03     77.77 o 
   4   7   1      226.15      213.77     40.03 o 
   5   7   1      173.59      162.08     31.70 o 
   6   7   1       14.73       15.44      8.53 o 
  -6   8   1        9.08        3.17     10.18 o 
  -5   8   1      230.19      155.83     95.29 o 
  -4   8   1       44.07       27.62     11.85 o 
  -3   8   1      386.25      361.20     10.30 o 
  -2   8   1       35.90       53.70      6.10 o 
  -1   8   1        0.09        1.66      6.74 o 
   0   8   1        0.57      165.75     95.21 o 
   1   8   1      510.35      430.86     39.73 o 
   2   8   1      360.88      366.66      9.79 o 
   3   8   1      347.86      294.41     51.86 o 
   4   8   1       40.51       27.78      8.19 o 
   5   8   1       25.07       19.28      6.95 o 
  -5   9   1       61.41       38.97     26.73 o 
  -4   9   1      246.97      234.23     10.63 o 
  -3   9   1      835.05      865.10     13.24 o 
  -2   9   1      940.94     1014.51     25.70 o 
  -1   9   1        0.70       -2.87      7.15 o 
   0   9   1       43.11        9.64     14.23 o 
   1   9   1        4.24        2.84      8.68 o 
   2   9   1      489.13      559.66     17.47 o 
   3   9   1      504.70      494.40     13.51 o 
   4   9   1      412.06      366.36     64.67 o 
   5   9   1      276.87      264.69     48.99 o 
  -5  10   1      259.08      228.01     16.99 o 
  -4  10   1        2.31        9.43      9.72 o 
  -3  10   1       39.85       41.54      7.21 o 
  -2  10   1       35.63       37.07      6.52 o 
  -1  10   1        2.42        5.03      7.49 o 
   0  10   1        0.13        2.70      6.81 o 
   1  10   1       70.36       71.42      7.51 o 
   2  10   1       28.23       38.94      6.74 o 
   3  10   1        0.11        1.32      6.75 o 
   4  10   1       36.53       33.64      9.78 o 
   5  10   1        1.88        6.75      8.25 o 
  -4  11   1       23.45       25.45      9.27 o 
  -3  11   1       65.22       77.69      7.29 o 
  -2  11   1       28.29       29.71      6.91 o 
  -1  11   1        0.41        2.58      7.26 o 
   0  11   1       40.44       10.72      9.41 o 
   1  11   1      124.12      124.12      8.12 o 
   2  11   1       29.30       40.60      6.58 o 
   3  11   1      120.13      119.36      7.52 o 
   4  11   1      118.60      116.40      9.08 o 
  -4  12   1        1.21        5.65     10.61 o 
  -3  12   1       28.12       37.91      7.93 o 
  -2  12   1        0.92        2.97      7.34 o 
  -1  12   1       81.68       59.06     17.12 o 
   0  12   1      113.76       78.98     34.01 o 
   1  12   1      153.12      162.69      9.30 o 
   2  12   1      317.23      328.30     16.02 o 
   3  12   1        3.86        8.52      7.21 o 
  -3  13   1       22.15       25.31      8.33 o 
  -2  13   1        5.84        7.40      7.87 o 
  -1  13   1        4.89        7.04      6.33 o 
   0  13   1        6.79       14.35      6.86 o 
   1  13   1       17.33       21.67      8.13 o 
   2  13   1       56.26       57.67      7.18 o 
  -1  14   1       18.40       13.03      7.74 o 
   0  14   1      166.96      120.34     35.06 o 
   1  14   1      173.27      172.59     18.43 o 
  -7   0   2       66.30       61.80      9.70 o 
  -6   0   2      516.53      547.48     11.30 o 
  -5   0   2     1072.86     1050.56     15.45 o 
  -4   0   2      565.53      552.79     15.21 o 
  -3   0   2       81.25       70.11     12.97 o 
  -2   0   2     3324.94     3242.73     30.73 o 
  -1   0   2     2182.99     2134.49     20.10 o 
   0   0   2       41.28       69.58      7.07 o 
   1   0   2    19108.07    18649.93    226.82 o 
   2   0   2     3730.18     3489.90     93.80 o 
   3   0   2     1249.48     1189.97     43.55 o 
   4   0   2      142.46      145.33      6.88 o 
   5   0   2      182.59      174.92      6.05 o 
   6   0   2       18.61       16.51      7.24 o 
   7   0   2       16.02       20.78      9.38 o 
  -7   1   2        2.16        3.31      7.04 o 
  -6   1   2      111.44       98.49      6.83 o 
  -5   1   2      185.08      172.27      7.47 o 
  -4   1   2      102.63      100.32      8.77 o 
  -3   1   2      567.48      579.42     10.95 o 
  -2   1   2        0.03        0.65      8.47 o 
  -1   1   2     2379.36     2611.05    264.48 o 
   0   1   2      850.62      823.55     16.63 o 
   1   1   2       25.08       34.84      4.67 o 
   2   1   2     3300.49     3410.59     49.98 o 
   3   1   2      222.66      185.23      4.44 o 
   4   1   2      429.50      422.91      8.48 o 
   5   1   2       25.06       30.25      4.78 o 
   6   1   2       55.34       56.30      5.03 o 
   7   1   2       50.24       55.44      6.64 o 
  -7   2   2      202.50      216.85      7.57 o 
  -6   2   2      216.52      230.11      7.19 o 
  -5   2   2       83.66       88.39      6.51 o 
  -4   2   2       41.37       36.95      5.85 o 
  -3   2   2        0.05        2.89      6.72 o 
  -2   2   2     1197.02     1284.48     29.26 o 
  -1   2   2     9025.14     7368.23    878.64 o 
   0   2   2    11362.39    10066.24   1191.98 o 
   1   2   2     2430.20     2346.74     46.11 o 
   2   2   2      199.07      168.37      4.14 o 
   3   2   2     1808.27     1824.11     36.55 o 
   4   2   2      652.51      633.89     15.07 o 
   5   2   2       38.48       43.90      5.00 o 
   6   2   2       89.85       93.00      5.72 o 
  -7   3   2        0.18        5.72      8.21 o 
  -6   3   2       72.34       69.43      8.59 o 
  -5   3   2      499.17      506.03     11.15 o 
  -4   3   2      250.55      237.39     12.54 o 
  -3   3   2      232.26      224.71      7.48 o 
  -2   3   2      893.90      812.04     16.70 o 
  -1   3   2     6998.98     7625.67    401.68 o 
   0   3   2     1077.76      989.98    151.67 o 
   1   3   2       32.36       39.31      4.61 o 
   2   3   2      213.70      241.65      4.91 o 
   3   3   2       48.94       47.98      3.97 o 
   4   3   2      404.69      410.40      5.99 o 
   5   3   2      963.32      975.57     17.09 o 
   6   3   2      230.61      239.94      6.01 o 
  -7   4   2      130.75      140.76     10.46 o 
  -6   4   2      177.21      163.13      9.16 o 
  -5   4   2       62.97       55.64      7.98 o 
  -4   4   2      232.75      238.46     21.12 o 
  -3   4   2      278.71      277.89      6.87 o 
  -2   4   2      662.41      715.14     80.77 o 
  -1   4   2        3.26      728.53    370.74 o 
   0   4   2      713.49      639.96    142.45 o 
   1   4   2      532.23      580.54     14.88 o 
   2   4   2      653.90      605.97     15.90 o 
   3   4   2      107.13      119.87      5.29 o 
   4   4   2        8.70       12.42      4.51 o 
   5   4   2      412.86      401.17      9.17 o 
   6   4   2        0.06        0.16      6.59 o 
  -7   5   2        0.02        0.43     11.48 o 
  -6   5   2      207.22      201.16     11.41 o 
  -5   5   2       59.08       65.93      8.10 o 
  -4   5   2      256.34      252.84     29.12 o 
  -3   5   2      680.16      642.84     31.90 o 
  -2   5   2     1719.85     1622.35     37.87 o 
  -1   5   2      143.58      146.99     41.81 o 
   0   5   2       14.63        8.61     11.95 o 
   1   5   2     1041.12     1114.66    126.65 o 
   2   5   2      693.19      691.76     14.38 o 
   3   5   2      832.61      830.03     26.66 o 
   4   5   2      395.25      421.98      8.50 o 
   5   5   2      413.29      429.26     10.94 o 
   6   5   2        0.18        4.48      6.79 o 
  -6   6   2       10.98        4.65      8.34 o 
  -5   6   2        1.97       -0.15      8.22 o 
  -4   6   2      115.06      130.39      8.93 o 
  -3   6   2        0.03        4.87      6.83 o 
  -2   6   2       74.79       66.62      5.82 o 
  -1   6   2     1343.26     1318.05    328.38 o 
   0   6   2     3309.25     2917.61   1516.56 o 
   1   6   2      285.94      272.53      9.22 o 
   2   6   2      816.14      778.94     36.46 o 
   3   6   2      349.04      357.12     15.31 o 
   4   6   2      300.19      263.89      9.45 o 
   5   6   2      119.73      112.68      7.85 o 
   6   6   2       13.28       11.11      6.53 o 
  -6   7   2        8.54        9.85     12.30 o 
  -5   7   2       83.34       49.17     43.87 o 
  -4   7   2       21.63       52.60     19.00 o 
  -3   7   2     1172.91     1108.19     44.27 o 
  -2   7   2        4.17        9.39      6.41 o 
  -1   7   2      379.59      354.97     96.39 o 
   0   7   2      533.16      497.82    267.01 o 
   1   7   2        0.84        2.06      6.85 o 
   2   7   2      118.63      116.62      8.43 o 
   3   7   2      227.52      200.17     26.98 o 
   4   7   2       10.97        7.20      6.36 o 
   5   7   2       15.34       10.51      6.64 o 
   6   7   2      107.03       97.55     23.05 o 
  -6   8   2      251.77      207.89    123.55 o 
  -5   8   2       62.74       37.87     26.12 o 
  -4   8   2        1.75        5.87      7.70 o 
  -3   8   2      132.24      127.44      6.82 o 
  -2   8   2      248.63      250.49     11.99 o 
  -1   8   2      210.37      184.60     57.29 o 
   0   8   2      763.52      714.92    383.50 o 
   1   8   2     1672.30     1842.99     70.41 o 
   2   8   2     1368.44     1450.07     32.05 o 
   3   8   2      769.79      698.83     86.11 o 
   4   8   2       67.57       60.63     12.01 o 
   5   8   2       16.01       15.04      6.91 o 
  -5   9   2        7.85        3.91      9.71 o 
  -4   9   2       29.98       28.65     10.08 o 
  -3   9   2       70.33       78.35      7.06 o 
  -2   9   2        0.30        3.19      6.11 o 
  -1   9   2      150.92      115.86     33.48 o 
   0   9   2        8.32        1.45      7.82 o 
   1   9   2        5.04       10.10      7.31 o 
   2   9   2       53.65       40.65      6.48 o 
   3   9   2       50.96       52.69      6.71 o 
   4   9   2       49.41       34.57      6.71 o 
   5   9   2       22.46       10.92      7.09 o 
  -5  10   2      161.75      155.48     13.56 o 
  -4  10   2       27.01       27.75      9.68 o 
  -3  10   2        1.46        6.41      7.12 o 
  -2  10   2      104.80       93.38      6.42 o 
  -1  10   2      173.47      148.14     33.72 o 
   0  10   2       25.56        8.36     18.51 o 
   1  10   2      549.01      543.68     29.40 o 
   2  10   2      231.46      259.02      7.70 o 
   3  10   2       73.15       76.07      7.83 o 
   4  10   2        5.33        2.20      7.70 o 
  -4  11   2       58.47       52.10     10.21 o 
  -3  11   2      223.90      227.45     10.17 o 
  -2  11   2      157.30      166.86     16.55 o 
  -1  11   2      209.18      188.42     48.33 o 
   0  11   2      173.23      156.02     32.58 o 
   1  11   2       45.01       55.13      7.94 o 
   2  11   2        0.09        4.20      7.70 o 
   3  11   2       14.82       18.32      6.54 o 
   4  11   2       29.00       26.16      7.76 o 
  -4  12   2       74.83       61.76     12.03 o 
  -3  12   2        2.54        3.81      7.05 o 
  -2  12   2        0.01        4.30      7.35 o 
  -1  12   2       80.17       43.50     17.22 o 
   0  12   2       18.99       15.53      6.14 o 
   1  12   2       37.22       38.70      6.66 o 
   2  12   2        4.85       10.99      7.17 o 
   3  12   2        2.49        3.43      7.70 o 
  -3  13   2       70.27       71.86      8.68 o 
  -2  13   2      359.73      388.50     17.19 o 
  -1  13   2      107.36       80.26     26.22 o 
   0  13   2        8.65        8.27      6.55 o 
   1  13   2       13.77        8.77      6.80 o 
   2  13   2       11.38       17.61      6.53 o 
  -1  14   2        3.14        3.31      7.13 o 
   0  14   2        0.25        8.14      6.75 o 
  -7   1   3        5.46        7.24      6.49 o 
  -6   1   3      216.75      206.85      7.94 o 
  -5   1   3      417.92      392.48     13.42 o 
  -4   1   3      737.78      751.64     10.79 o 
  -3   1   3       35.97       14.75      7.16 o 
  -2   1   3     1424.23     1238.16     52.77 o 
  -1   1   3    11539.68    11870.93    233.46 o 
   0   1   3      108.11      112.59      4.20 o 
   1   1   3     2362.61     2472.67     24.28 o 
   2   1   3       10.45       10.05      3.61 o 
   3   1   3      113.34       95.05      4.05 o 
   4   1   3      422.06      417.51      6.56 o 
   5   1   3      413.00      435.46      5.82 o 
   6   1   3      358.59      352.96      7.78 o 
  -7   2   3        1.37        5.02      7.95 o 
  -6   2   3       65.76       65.96      7.03 o 
  -5   2   3      164.57      171.41      7.11 o 
  -4   2   3      121.92      100.06      6.00 o 
  -3   2   3      444.83      421.84     11.00 o 
  -2   2   3        0.83        1.70      8.11 o 
  -1   2   3     1607.46     1536.50    174.01 o 
   0   2   3     4911.96     5003.98    237.82 o 
   1   2   3      350.31      303.93      4.22 o 
   2   2   3       65.32       62.13      3.80 o 
   3   2   3      435.37      460.35      7.57 o 
   4   2   3      189.46      179.82      4.79 o 
   5   2   3        0.11        2.95      4.88 o 
   6   2   3        0.06        3.31      5.47 o 
  -7   3   3       36.15       27.67      9.62 o 
  -6   3   3       27.23       19.88      8.45 o 
  -5   3   3        7.47        9.32      7.12 o 
  -4   3   3       22.63       26.62      7.11 o 
  -3   3   3     2969.24     2986.14    113.22 o 
  -2   3   3      751.52      778.77     13.83 o 
  -1   3   3      479.36      509.86     57.39 o 
   0   3   3       94.29       66.16      5.85 o 
   1   3   3      217.91      225.88      5.11 o 
   2   3   3       18.74       22.28      3.36 o 
   3   3   3        2.87        7.15      4.14 o 
   4   3   3     1639.30     1669.58     33.58 o 
   5   3   3       31.88       35.55      4.90 o 
   6   3   3       28.91       33.38      5.96 o 
  -7   4   3      311.70      291.66     15.01 o 
  -6   4   3      322.33      339.25     18.88 o 
  -5   4   3      473.17      493.61     14.51 o 
  -4   4   3      234.85      264.74     23.68 o 
  -3   4   3     1893.32     1930.64     85.95 o 
  -2   4   3      215.17      227.78     50.38 o 
  -1   4   3       12.50       28.13      7.22 o 
   0   4   3       11.62       31.31      5.19 o 
   1   4   3      115.98      145.52      3.96 o 
   2   4   3      819.69      861.61     17.50 o 
   3   4   3      829.30      826.75     14.87 o 
   4   4   3       18.21       18.52      4.40 o 
   5   4   3        0.39        0.99      4.67 o 
   6   4   3       17.38       12.65      6.26 o 
  -7   5   3        3.17        4.20     10.08 o 
  -6   5   3        1.34       -1.48      8.90 o 
  -5   5   3      192.12      175.89     12.92 o 
  -4   5   3        3.46        1.49      8.38 o 
  -3   5   3        4.55       -0.48      6.32 o 
  -2   5   3      233.45      231.84      8.76 o 
  -1   5   3       72.49       66.80      8.38 o 
   0   5   3        0.17        3.66      5.81 o 
   1   5   3      112.25      121.31      4.15 o 
   2   5   3     1014.20     1075.51     22.63 o 
   3   5   3        1.56        3.77      4.03 o 
   4   5   3      728.94      738.77     19.09 o 
   5   5   3       74.05       79.07      5.89 o 
   6   5   3       38.32       40.15      6.98 o 
  -7   6   3      214.52      220.41     10.90 o 
  -6   6   3      120.76      104.61     22.94 o 
  -5   6   3      635.78      662.45     32.86 o 
  -4   6   3       11.47       13.76      8.84 o 
  -3   6   3        3.70        7.46      6.26 o 
  -2   6   3      416.99      447.10      9.06 o 
  -1   6   3     1631.38     1656.09     31.17 o 
   0   6   3      159.10      149.41      6.29 o 
   1   6   3      631.88      592.78     17.57 o 
   2   6   3      295.59      303.90      5.95 o 
   3   6   3        0.54        5.49      4.29 o 
   4   6   3       90.43       87.48      5.77 o 
   5   6   3      121.60      131.11      6.44 o 
   6   6   3       53.97       55.18      7.31 o 
  -6   7   3        0.74        0.85     10.52 o 
  -5   7   3       85.01       44.30     49.46 o 
  -4   7   3      144.08      144.73      7.16 o 
  -3   7   3     1617.77     1513.53     51.39 o 
  -2   7   3      477.42      517.95     23.92 o 
  -1   7   3        6.23        3.34      7.27 o 
   0   7   3      561.38      601.20     21.16 o 
   1   7   3       26.47       32.96      5.24 o 
   2   7   3      269.00      256.37     24.84 o 
   3   7   3      286.15      270.89     29.25 o 
   4   7   3      442.81      414.92     74.81 o 
   5   7   3      134.14      129.45     27.42 o 
  -6   8   3        8.65        2.35     10.03 o 
  -5   8   3       24.41       14.16     11.48 o 
  -4   8   3        9.89       13.17      9.51 o 
  -3   8   3      101.57       93.62      7.69 o 
  -2   8   3     1099.88     1120.97     34.35 o 
  -1   8   3      202.31      380.33    127.41 o 
   0   8   3       42.53       35.19      9.23 o 
   1   8   3       49.80       52.91      5.35 o 
   2   8   3      267.01      251.81      5.69 o 
   3   8   3      151.00      135.43     14.87 o 
   4   8   3        5.33       12.87      5.60 o 
   5   8   3        3.24        6.28      7.51 o 
  -6   9   3       36.74       33.25     13.76 o 
  -5   9   3       20.30       11.58     12.24 o 
  -4   9   3      322.34      301.47     10.70 o 
  -3   9   3       97.42      106.40      7.18 o 
  -2   9   3      589.39      610.10     11.11 o 
  -1   9   3     1337.29     1362.02    349.91 o 
   0   9   3       12.64       12.19      7.09 o 
   1   9   3       18.74       16.16      5.05 o 
   2   9   3       60.20       51.85      5.35 o 
   3   9   3      101.09       94.44     11.40 o 
   4   9   3       13.76       10.90      5.80 o 
   5   9   3      229.30      208.83     42.16 o 
  -5  10   3       47.95       29.68     15.95 o 
  -4  10   3       62.23       58.67     10.80 o 
  -3  10   3       61.80       60.43      7.72 o 
  -2  10   3      100.17      101.73      6.89 o 
  -1  10   3       34.38       60.07     18.27 o 
   0  10   3       31.40        6.75     12.03 o 
   1  10   3        4.58       13.66      5.48 o 
   2  10   3       61.14       61.90      5.59 o 
   3  10   3        2.93        5.19      6.62 o 
   4  10   3        3.23        5.62      8.27 o 
  -4  11   3       65.60       56.08      9.97 o 
  -3  11   3      153.46      161.06      8.18 o 
  -2  11   3       16.21       24.49      7.10 o 
  -1  11   3        6.90       11.06      6.01 o 
   0  11   3      160.18      167.44     55.58 o 
   1  11   3      184.23      173.38      6.15 o 
   2  11   3       21.29       29.02      6.05 o 
   3  11   3       23.64       25.58      6.46 o 
   4  11   3       12.14       12.46      8.31 o 
  -4  12   3      122.65       95.53     12.02 o 
  -3  12   3       59.81       60.86      8.61 o 
  -2  12   3      128.73      140.17      8.02 o 
  -1  12   3       12.91       32.98     10.43 o 
   0  12   3       30.21       18.14      7.83 o 
   1  12   3      250.61      273.09      9.25 o 
   2  12   3      106.93      117.71      6.91 o 
   3  12   3      204.45      209.72     11.52 o 
  -3  13   3        2.31        5.82      8.55 o 
  -2  13   3        2.98       13.82      6.60 o 
  -1  13   3        0.85        2.69      6.53 o 
   0  13   3        7.92        5.42      6.58 o 
   1  13   3       29.60       29.43      6.09 o 
   2  13   3        1.52        3.34      7.47 o 
  -1  14   3       57.96       35.91     11.31 o 
   0  14   3       47.57       44.85      6.70 o 
  -7   0   4      112.21      112.17      9.51 o 
  -6   0   4      694.19      741.61     15.65 o 
  -5   0   4       62.52       66.79     11.94 o 
  -4   0   4      177.63      206.31     12.25 o 
  -3   0   4     1540.64     1516.68     18.25 o 
  -2   0   4       14.36       10.21     12.19 o 
  -1   0   4    10294.11    10821.53    133.17 o 
   0   0   4    16188.05    16954.74    386.80 o 
   1   0   4      146.29      187.88      4.58 o 
   2   0   4       38.36       23.63      5.28 o 
   3   0   4     2457.03     2577.99     39.34 o 
   4   0   4      853.47      843.68     23.55 o 
   5   0   4       10.73        9.89      5.94 o 
   6   0   4       32.81       38.20      7.05 o 
  -7   1   4       10.60       14.14      7.29 o 
  -6   1   4      128.69      121.18      7.15 o 
  -5   1   4      127.33      126.65      6.65 o 
  -4   1   4       39.67       62.09      7.56 o 
  -3   1   4     1439.22     1419.56     14.60 o 
  -2   1   4        1.95        1.52      5.93 o 
  -1   1   4      389.72      401.44     22.40 o 
   0   1   4      692.01      731.53      7.07 o 
   1   1   4      192.78      223.33      3.77 o 
   2   1   4       21.72       25.54      3.56 o 
   3   1   4      276.14      276.55      4.74 o 
   4   1   4      480.29      458.01      9.93 o 
   5   1   4      460.55      448.95      7.13 o 
   6   1   4        0.10       -1.18      5.01 o 
  -7   2   4       32.96       37.12      8.03 o 
  -6   2   4       54.25       59.15      7.75 o 
  -5   2   4      107.83      128.83      6.88 o 
  -4   2   4      226.07      213.28      7.17 o 
  -3   2   4      198.03      219.02      8.46 o 
  -2   2   4      210.23      251.40      7.65 o 
  -1   2   4        5.38        2.57      4.72 o 
   0   2   4      259.29      218.31      9.27 o 
   1   2   4     1254.60     1197.21     15.32 o 
   2   2   4     2854.18     2869.34     51.98 o 
   3   2   4       50.48       51.45      3.97 o 
   4   2   4      112.72      117.15      4.61 o 
   5   2   4        2.66        9.20      5.03 o 
   6   2   4        9.34       13.12      5.83 o 
  -7   3   4       60.74       73.54      9.69 o 
  -6   3   4       15.04       11.90      7.84 o 
  -5   3   4       48.44       43.99      7.13 o 
  -4   3   4        1.00       -1.62      7.33 o 
  -3   3   4       55.99       72.35      9.77 o 
  -2   3   4      932.49      899.93     20.38 o 
  -1   3   4       70.70      102.12      5.49 o 
   0   3   4      154.11      140.27      8.78 o 
   1   3   4     1707.59     1787.74     30.82 o 
   2   3   4      520.07      506.07      9.06 o 
   3   3   4      484.58      448.53      8.24 o 
   4   3   4      534.25      529.00     10.28 o 
   5   3   4       23.89       22.01      4.75 o 
   6   3   4       62.00       60.65      5.84 o 
  -7   4   4        2.26        2.05     10.20 o 
  -6   4   4       81.92       85.12      9.82 o 
  -5   4   4        4.10        7.48      8.77 o 
  -4   4   4      450.27      459.76     10.10 o 
  -3   4   4       60.03       58.73      7.15 o 
  -2   4   4      177.92      220.77      7.61 o 
  -1   4   4      449.70      451.95      6.87 o 
   0   4   4      290.95      286.81     15.76 o 
   1   4   4       82.38       76.64      3.58 o 
   2   4   4      342.75      360.77      6.53 o 
   3   4   4       82.81       78.01      4.12 o 
   4   4   4       33.64       34.71      4.36 o 
   5   4   4       13.55       12.62      5.17 o 
   6   4   4        6.55       10.76      6.38 o 
  -7   5   4       17.60       12.78     11.13 o 
  -6   5   4      160.29      143.01      9.22 o 
  -5   5   4        2.04        3.78      9.54 o 
  -4   5   4      865.80      929.07     76.87 o 
  -3   5   4      545.07      543.50    143.96 o 
  -2   5   4      920.74      853.04     14.99 o 
  -1   5   4     3562.38     3539.23     61.65 o 
   0   5   4     1150.85     1156.36    101.65 o 
   1   5   4       70.64       85.51      3.90 o 
   2   5   4      322.47      330.12      6.72 o 
   3   5   4        3.41        5.39      3.91 o 
   4   5   4       32.59       36.01      5.13 o 
   5   5   4      103.03      113.31      5.43 o 
   6   5   4      233.70      247.52      8.84 o 
  -7   6   4       36.36       25.39     12.26 o 
  -6   6   4      146.94      155.83     15.38 o 
  -5   6   4       44.88       46.29      8.37 o 
  -4   6   4      279.48      259.13    147.37 o 
  -3   6   4        0.33       -0.21      9.91 o 
  -2   6   4      218.64      225.30      8.24 o 
  -1   6   4      404.77      296.86     55.76 o 
   0   6   4      134.30      133.04      4.81 o 
   1   6   4      441.94      459.93     35.04 o 
   2   6   4      516.56      502.49     39.05 o 
   3   6   4       89.16       86.71      9.20 o 
   4   6   4        3.13        3.20      4.86 o 
   5   6   4        0.20        2.55      6.43 o 
  -6   7   4       36.89       16.30     16.71 o 
  -5   7   4       11.94        4.00      8.64 o 
  -4   7   4       92.47       91.00      9.41 o 
  -3   7   4      210.64      202.76     10.82 o 
  -2   7   4      850.03      942.93     24.04 o 
  -1   7   4      148.13      153.32     40.46 o 
   0   7   4      259.98      216.44     30.54 o 
   1   7   4       21.87       28.26      4.83 o 
   2   7   4       44.17       35.43      4.15 o 
   3   7   4        0.31        2.37      4.26 o 
   4   7   4       59.40       53.57     12.76 o 
   5   7   4       37.44       33.01      9.45 o 
  -6   8   4       27.57       12.58     21.40 o 
  -5   8   4       80.33       83.52     14.26 o 
  -4   8   4       33.50       39.73     10.14 o 
  -3   8   4        0.65        1.61      7.31 o 
  -2   8   4      278.73      289.16      8.50 o 
  -1   8   4       72.22      368.80    158.77 o 
   0   8   4       85.90       66.09     16.20 o 
   1   8   4      552.62      585.63      7.31 o 
   2   8   4      484.65      504.71     50.22 o 
   3   8   4      440.88      428.66     20.99 o 
   4   8   4      179.49      159.63     31.63 o 
   5   8   4        0.25        3.90      6.78 o 
  -6   9   4        0.29        7.74     13.54 o 
  -5   9   4        2.73      -10.02     12.27 o 
  -4   9   4        9.84       13.13     10.10 o 
  -3   9   4      243.80      239.61      8.06 o 
  -2   9   4       39.39       41.86      7.53 o 
  -1   9   4      209.32      175.63     59.72 o 
   0   9   4       68.68       45.07     19.80 o 
   1   9   4        0.13        0.80      5.23 o 
   2   9   4      115.25      112.59      6.18 o 
   3   9   4       58.83       65.24      8.03 o 
   4   9   4        4.10       11.04      6.19 o 
  -5  10   4       31.61       33.20     12.88 o 
  -4  10   4      141.49      152.78      9.71 o 
  -3  10   4        2.44        5.17      7.58 o 
  -2  10   4       50.05       40.63      8.35 o 
  -1  10   4       10.31       12.77      6.03 o 
   0  10   4      402.92      348.05     55.04 o 
   1  10   4      316.90      362.06     12.13 o 
   2  10   4      173.16      167.44      6.22 o 
   3  10   4      103.72      110.81      6.96 o 
   4  10   4       76.87       71.71     10.26 o 
  -5  11   4       26.80       15.64     10.84 o 
  -4  11   4        2.14        8.64     11.05 o 
  -3  11   4       42.25       40.49      8.00 o 
  -2  11   4       30.43       33.24      6.80 o 
  -1  11   4        1.60       14.65      8.87 o 
   0  11   4       42.87       20.51      8.91 o 
   1  11   4       83.45      101.11      5.96 o 
   2  11   4      127.05      127.20      6.23 o 
   3  11   4       19.28       19.31      6.58 o 
  -4  12   4        0.99       -4.40     10.41 o 
  -3  12   4        4.72        4.32      7.82 o 
  -2  12   4       10.50        9.82      6.05 o 
  -1  12   4       15.25        7.72      7.57 o 
   0  12   4       22.61       18.01      6.03 o 
   1  12   4        3.35        4.77      6.71 o 
   2  12   4       54.40       59.21      6.81 o 
   3  12   4        5.92        7.38      8.29 o 
  -3  13   4       32.49       40.96      8.69 o 
  -2  13   4        6.02        5.07      7.79 o 
  -1  13   4      175.29      134.20     35.18 o 
   0  13   4       77.09       83.83     10.24 o 
   1  13   4        7.36       10.81      6.94 o 
  -7   1   5        0.06        2.44      7.42 o 
  -6   1   5       73.51       76.11      7.07 o 
  -5   1   5      671.62      644.10      7.76 o 
  -4   1   5      150.19      151.88      7.63 o 
  -3   1   5      901.25      809.98     10.47 o 
  -2   1   5      569.57      469.19     15.30 o 
  -1   1   5      385.88      320.51      5.43 o 
   0   1   5      189.07      152.82      3.44 o 
   1   1   5      268.02      261.72      4.36 o 
   2   1   5      908.62      955.04      7.13 o 
   3   1   5      661.57      650.46     11.56 o 
   4   1   5      794.48      768.09     12.55 o 
   5   1   5      307.36      313.70      4.90 o 
   6   1   5       44.57       50.55      5.42 o 
  -7   2   5      319.31      291.64      8.45 o 
  -6   2   5      234.73      217.79      7.74 o 
  -5   2   5      232.86      238.12      7.18 o 
  -4   2   5      566.52      564.94      7.91 o 
  -3   2   5      379.50      362.85      9.10 o 
  -2   2   5     2182.81     2374.79     45.77 o 
  -1   2   5      516.27      475.49     27.00 o 
   0   2   5       42.16       36.15      3.41 o 
   1   2   5     1559.99     1657.99     20.60 o 
   2   2   5       19.93       18.14      3.43 o 
   3   2   5       48.15       52.68      3.68 o 
   4   2   5      132.08      119.63      4.41 o 
   5   2   5       14.63       17.52      5.02 o 
   6   2   5       12.16       14.73      5.15 o 
  -7   3   5       64.54       63.23     10.00 o 
  -6   3   5       53.84       60.74      8.20 o 
  -5   3   5        0.07        2.26      7.14 o 
  -4   3   5       74.52       64.58      7.74 o 
  -3   3   5        6.53        6.62      7.63 o 
  -2   3   5      210.19      191.61      5.53 o 
  -1   3   5      374.27      303.38     21.35 o 
   0   3   5       53.37       42.75      3.13 o 
   1   3   5      354.51      368.37      7.53 o 
   2   3   5      921.96      932.34     10.15 o 
   3   3   5        0.02        3.89      3.67 o 
   4   3   5      333.55      328.20      7.31 o 
   5   3   5      148.08      154.33      5.29 o 
   6   3   5      101.53      104.53      6.05 o 
  -7   4   5        2.76        4.70     10.73 o 
  -6   4   5      246.27      248.63      9.08 o 
  -5   4   5      115.41      127.38      9.06 o 
  -4   4   5      141.91      174.37      8.53 o 
  -3   4   5      259.74      224.04     62.64 o 
  -2   4   5       54.51       70.01      5.97 o 
  -1   4   5      154.87      162.01     14.65 o 
   0   4   5       16.69        1.53      3.90 o 
   1   4   5      530.24      507.36     10.36 o 
   2   4   5        9.50        9.65      3.54 o 
   3   4   5      623.94      625.34     11.90 o 
   4   4   5      283.22      287.18      4.76 o 
   5   4   5        0.95        1.57      5.01 o 
   6   4   5       44.37       44.87      6.12 o 
  -7   5   5       17.42       19.04     11.04 o 
  -6   5   5       46.40       57.49      9.09 o 
  -5   5   5       20.77       24.61      7.93 o 
  -4   5   5       10.93        4.01      7.71 o 
  -3   5   5        0.45        2.89      9.90 o 
  -2   5   5       74.58       72.02      9.61 o 
  -1   5   5       11.26       10.30      5.04 o 
   0   5   5       31.22       40.46      4.25 o 
   1   5   5      192.00      189.20     15.66 o 
   2   5   5       70.32       65.56      3.83 o 
   3   5   5        0.80       -0.82      4.19 o 
   4   5   5       25.09       19.32      4.61 o 
   5   5   5       21.80       18.66      5.29 o 
  -7   6   5       82.58       85.15     12.46 o 
  -6   6   5       92.66      103.16     11.08 o 
  -5   6   5        0.23       -0.96      8.37 o 
  -4   6   5      252.75      213.59     48.56 o 
  -3   6   5       32.29       33.98     10.25 o 
  -2   6   5       54.85       55.71      7.52 o 
  -1   6   5        2.44       63.09     29.45 o 
   0   6   5      196.40      223.95      5.65 o 
   1   6   5      596.19      599.31     47.58 o 
   2   6   5      571.04      567.05     45.71 o 
   3   6   5      567.28      583.73     13.94 o 
   4   6   5      114.58      131.07      5.75 o 
   5   6   5        7.35        6.79      5.73 o 
  -6   7   5        5.17        1.47      9.25 o 
  -5   7   5      103.83       65.05     44.50 o 
  -4   7   5      123.18      110.64      8.54 o 
  -3   7   5        0.37       -0.05     10.45 o 
  -2   7   5      964.01     1036.53     15.48 o 
  -1   7   5      594.52      626.23    162.63 o 
   0   7   5      197.02      192.57      6.28 o 
   1   7   5       12.57        9.21      4.27 o 
   2   7   5       10.56        8.11      4.27 o 
   3   7   5       49.46       42.98      4.56 o 
   4   7   5       90.92       77.04     12.15 o 
   5   7   5       59.19       40.62     10.35 o 
  -6   8   5       62.63       45.15     12.92 o 
  -5   8   5      154.30      154.42     12.14 o 
  -4   8   5       25.58       28.12      8.62 o 
  -3   8   5      293.28      277.10     12.69 o 
  -2   8   5      708.12      722.42      9.06 o 
  -1   8   5        2.57        6.76      6.66 o 
   0   8   5       14.83       10.94      4.93 o 
   1   8   5       59.76       63.08      5.31 o 
   2   8   5        2.90      429.05    169.14 o 
   3   8   5       82.26       59.59      7.78 o 
   4   8   5       10.18        7.46      6.24 o 
   5   8   5       36.63       25.67      8.75 o 
  -6   9   5        0.04        0.66     16.74 o 
  -5   9   5        4.78        8.13     14.78 o 
  -4   9   5      368.09      345.50     10.67 o 
  -3   9   5     1043.16     1145.08     33.78 o 
  -2   9   5        0.31        2.97      7.87 o 
  -1   9   5       18.10       13.25      5.85 o 
   0   9   5      613.19      654.83     21.27 o 
   1   9   5       17.28       22.34      5.76 o 
   2   9   5       99.30      103.63      5.67 o 
   3   9   5      123.11       95.35     11.42 o 
   4   9   5       16.01       13.43      6.38 o 
  -5  10   5      126.44       98.48     13.12 o 
  -4  10   5       11.15        7.04     10.58 o 
  -3  10   5       40.34       43.53      7.51 o 
  -2  10   5       21.78       10.98      8.59 o 
  -1  10   5      205.87      151.04     54.08 o 
   0  10   5       13.05       16.81      5.61 o 
   1  10   5        1.85        6.48      5.79 o 
   2  10   5      183.48      197.69      5.84 o 
   3  10   5       12.11       10.11      6.93 o 
   4  10   5        0.64       -6.66      6.66 o 
  -5  11   5       36.46       28.32     10.75 o 
  -4  11   5        0.03        7.50      9.85 o 
  -3  11   5       34.53       39.24      7.58 o 
  -2  11   5      243.81      194.69     76.77 o 
  -1  11   5       77.39       98.73     28.59 o 
   0  11   5        2.24        4.27      6.30 o 
   1  11   5        4.37       -1.77      5.81 o 
   2  11   5       37.52       33.36      6.93 o 
   3  11   5        2.57        7.52      7.85 o 
  -4  12   5       61.08       59.46     11.16 o 
  -3  12   5      177.59      178.85     10.44 o 
  -2  12   5       38.16       19.65      7.55 o 
  -1  12   5        0.04        0.03      6.97 o 
   0  12   5       44.06       53.95      6.97 o 
   1  12   5        9.31       10.98      6.57 o 
   2  12   5        8.15       11.79      7.69 o 
  -3  13   5       28.03       28.54      7.31 o 
  -2  13   5       19.74        8.32      6.89 o 
  -1  13   5        0.37        1.23      6.27 o 
   0  13   5        4.77       12.45      7.25 o 
   1  13   5       12.65       14.06      6.97 o 
  -7   0   6       92.93       90.57      9.03 o 
  -6   0   6       76.81       71.30     10.91 o 
  -5   0   6      465.49      453.74     10.46 o 
  -4   0   6      262.98      282.58     12.79 o 
  -3   0   6        2.45        4.28     11.55 o 
  -2   0   6     1973.32     2153.14    200.75 o 
  -1   0   6     7604.25     7875.74    738.25 o 
   0   0   6      986.09      925.84     18.65 o 
   1   0   6     5553.95     5567.41     91.81 o 
   2   0   6      666.34      633.07      6.82 o 
   3   0   6      175.82      184.85      5.49 o 
   4   0   6       55.83       60.69      5.92 o 
   5   0   6        2.45        4.01      6.60 o 
   6   0   6       98.60      105.06      7.38 o 
  -7   1   6       48.46       35.79      7.02 o 
  -6   1   6      249.32      218.58      7.02 o 
  -5   1   6       20.19       13.30      5.85 o 
  -4   1   6      113.90      132.47      7.25 o 
  -3   1   6      304.30      332.01      8.61 o 
  -2   1   6      551.84      610.21     11.69 o 
  -1   1   6       24.98       30.43      3.20 o 
   0   1   6       18.34       12.57      3.19 o 
   1   1   6     1613.94     1647.04     11.73 o 
   2   1   6      406.71      442.54      5.94 o 
   3   1   6       93.70       95.93      3.90 o 
   4   1   6        1.96        3.71      4.02 o 
   5   1   6       43.00       49.48      4.95 o 
   6   1   6       32.05       32.45      5.35 o 
  -7   2   6      253.78      251.30      7.77 o 
  -6   2   6      159.15      164.58      6.96 o 
  -5   2   6       51.06       59.88      6.84 o 
  -4   2   6        9.15       15.09      5.78 o 
  -3   2   6       63.03       63.64      5.59 o 
  -2   2   6      455.67      483.76      8.21 o 
  -1   2   6      533.22      522.84      5.60 o 
   0   2   6     1552.20     1513.82     16.35 o 
   1   2   6       60.83       45.40      3.19 o 
   2   2   6      230.66      242.62      4.00 o 
   3   2   6      741.82      754.14     10.78 o 
   4   2   6       14.81       19.87      4.41 o 
   5   2   6      109.62      119.53      5.01 o 
   6   2   6       29.33       26.53      5.22 o 
  -7   3   6       23.96       27.23     10.14 o 
  -6   3   6        3.97        8.40      7.93 o 
  -5   3   6      263.88      242.50     11.58 o 
  -4   3   6       72.62       71.29      8.60 o 
  -3   3   6        3.35        5.46      6.57 o 
  -2   3   6       39.85       19.57      4.99 o 
  -1   3   6     1986.15     2079.43     29.61 o 
   0   3   6        0.12        0.50      3.09 o 
   1   3   6       60.19       56.66      3.14 o 
   2   3   6      303.56      321.19      4.16 o 
   3   3   6       32.09       32.99      3.78 o 
   4   3   6      282.88      274.26      4.82 o 
   5   3   6      159.59      155.26      4.99 o 
  -7   4   6       41.94       39.07     11.57 o 
  -6   4   6       72.83       42.35     21.19 o 
  -5   4   6       46.04       59.61      8.72 o 
  -4   4   6      290.60      346.56     13.37 o 
  -3   4   6       97.43      114.01      9.38 o 
  -2   4   6        7.65        3.44      4.42 o 
  -1   4   6     1331.43     1328.81     90.07 o 
   0   4   6       29.11       26.82      3.49 o 
   1   4   6       16.37       17.29      3.45 o 
   2   4   6        0.44        2.53      3.48 o 
   3   4   6      169.04      174.37      4.14 o 
   4   4   6        0.69        0.58      4.53 o 
   5   4   6       25.26       26.28      5.13 o 
  -7   5   6       72.03       66.37     12.00 o 
  -6   5   6       41.17       43.63      9.48 o 
  -5   5   6       79.79       76.24      9.63 o 
  -4   5   6       67.61       37.64     32.82 o 
  -3   5   6      926.19      882.99     10.07 o 
  -2   5   6      139.17      115.57     11.65 o 
  -1   5   6       26.95       41.63      4.02 o 
   0   5   6        2.45        1.95      4.25 o 
   1   5   6      215.70      226.36     19.96 o 
   2   5   6      315.26      300.38      5.58 o 
   3   5   6      321.76      314.04      5.43 o 
   4   5   6      129.36      132.23      5.16 o 
   5   5   6       42.78       47.70      5.31 o 
  -7   6   6       32.45       12.99     18.86 o 
  -6   6   6       14.98       15.91     17.49 o 
  -5   6   6        8.99       15.82     18.23 o 
  -3   6   6       26.22       28.10      9.92 o 
  -2   6   6      156.34      156.66     45.08 o 
  -1   6   6      178.65      123.37     13.10 o 
   0   6   6      373.88      390.75     11.30 o 
   1   6   6      139.70      216.26     40.51 o 
   2   6   6      276.34      273.58     23.33 o 
   3   6   6      548.63      532.95     37.42 o 
   4   6   6        0.16        3.89      5.33 o 
   5   6   6        4.36        9.08      5.93 o 
  -6   7   6        0.11        0.85     11.32 o 
  -5   7   6       36.87       42.27     13.76 o 
  -4   7   6       72.50       69.44     12.45 o 
  -3   7   6      209.25      212.88     10.75 o 
  -2   7   6       30.53       32.03     13.00 o 
  -1   7   6      971.27      966.54    109.99 o 
   0   7   6      124.05      120.22      4.50 o 
   1   7   6       11.32      306.16    116.31 o 
   2   7   6      177.44      151.01     14.28 o 
   3   7   6       88.60       83.31      7.66 o 
   4   7   6        0.62        1.38      5.60 o 
   5   7   6       45.05       44.11     12.62 o 
  -6   8   6      122.80      112.09     13.33 o 
  -5   8   6       33.61       35.87     11.58 o 
  -4   8   6        4.55        6.25      9.27 o 
  -3   8   6        1.27        1.16      9.61 o 
  -2   8   6        1.94        2.00      6.32 o 
  -1   8   6       73.71       62.91     12.96 o 
   0   8   6      344.69      361.35     11.37 o 
   1   8   6      696.53      710.87     16.73 o 
   2   8   6      269.19      264.15     21.66 o 
   3   8   6       67.49       64.63      6.82 o 
   4   8   6      143.38      129.22     24.58 o 
  -6   9   6        4.69       -1.12     16.88 o 
  -5   9   6        8.74        4.42     14.95 o 
  -4   9   6        0.00        3.13      8.56 o 
  -3   9   6      190.42      197.15     26.67 o 
  -2   9   6        8.07        2.27      6.56 o 
  -1   9   6       97.94       87.73     17.78 o 
   0   9   6        3.38        0.38      5.22 o 
   1   9   6       56.09       63.49      5.82 o 
   2   9   6      104.47      103.13      5.85 o 
   3   9   6       47.89       43.63      5.73 o 
   4   9   6        3.13        4.01      7.01 o 
  -5  10   6      132.25      121.54     16.42 o 
  -4  10   6       37.71       32.14      9.11 o 
  -3  10   6       18.17       16.67      8.88 o 
  -2  10   6      114.63       71.15     28.98 o 
  -1  10   6       92.07       66.82     20.01 o 
   0  10   6       50.93       45.21      5.78 o 
   1  10   6      575.43      580.80     15.83 o 
   2  10   6      234.87      265.12      9.42 o 
   3  10   6       35.61       41.91      7.46 o 
  -4  11   6       97.98       93.59      9.58 o 
  -3  11   6       67.01       70.28      7.55 o 
  -2  11   6      142.11      106.55     45.28 o 
  -1  11   6      113.73       96.52     20.49 o 
   0  11   6       83.61       93.26      6.20 o 
   1  11   6       12.42       17.83      6.27 o 
   2  11   6       41.85       45.61      6.79 o 
   3  11   6        9.30       13.24      7.37 o 
  -4  12   6       85.39       86.32     10.27 o 
  -3  12   6        0.96        4.91      7.92 o 
  -2  12   6        8.86        4.49      7.48 o 
  -1  12   6        1.69        5.43      5.57 o 
   0  12   6       51.27       59.39      6.31 o 
   1  12   6        5.94        8.42      6.67 o 
   2  12   6        1.00        2.61      7.52 o 
  -2  13   6      146.33      114.27     32.92 o 
  -1  13   6       17.87       17.87      6.64 o 
   0  13   6       75.23       87.21      7.13 o 
   1  13   6       51.28       54.56      7.64 o 
  -7   1   7       11.43       11.31      7.15 o 
  -6   1   7      164.90      163.21      6.81 o 
  -5   1   7       23.10       25.21      5.96 o 
  -4   1   7      399.34      386.16     10.74 o 
  -3   1   7      177.90      159.01      5.27 o 
  -2   1   7     1390.69     1265.66     37.90 o 
  -1   1   7      473.86      404.11     12.98 o 
   0   1   7        0.19        5.48      3.03 o 
   1   1   7       16.96       15.98      3.08 o 
   2   1   7       57.98       52.24      3.51 o 
   3   1   7      332.51      318.46      5.52 o 
   4   1   7      365.81      378.85      5.65 o 
   5   1   7      201.59      212.94      5.11 o 
  -7   2   7        7.83        7.48      7.38 o 
  -6   2   7      435.98      447.49     10.74 o 
  -5   2   7      145.04      144.30      5.94 o 
  -4   2   7      627.78      685.20     21.79 o 
  -3   2   7      532.19      489.75     14.61 o 
  -2   2   7     2123.45     2413.59    170.49 o 
  -1   2   7      396.65      407.44     17.27 o 
   0   2   7      315.94      321.00      4.70 o 
   1   2   7        2.77        5.38      3.36 o 
   2   2   7      125.76      125.15      3.64 o 
   3   2   7      629.34      612.20      6.35 o 
   4   2   7        2.31        1.83      4.74 o 
   5   2   7        3.30        9.93      5.05 o 
  -7   3   7      101.06       98.11      8.40 o 
  -6   3   7       35.27       31.53      7.36 o 
  -5   3   7      299.24      308.88      7.64 o 
  -4   3   7      723.54      733.74     25.17 o 
  -3   3   7      565.79      561.25     15.72 o 
  -2   3   7     1232.89     1184.20     78.54 o 
  -1   3   7        4.84        5.96      3.68 o 
   0   3   7      341.26      320.52     14.38 o 
   1   3   7      112.43      116.90      3.36 o 
   2   3   7       23.00       19.66      3.75 o 
   3   3   7        2.40        3.42      3.85 o 
   4   3   7      180.05      185.69      4.77 o 
   5   3   7       12.47       12.69      5.17 o 
  -7   4   7      402.90      377.67      9.84 o 
  -6   4   7      164.93      183.83      9.89 o 
  -5   4   7      492.21      516.76     19.57 o 
  -4   4   7       74.61       77.37      8.32 o 
  -3   4   7      468.31      451.70      8.07 o 
  -2   4   7      325.48      358.44     55.88 o 
  -1   4   7      116.84      110.42      4.03 o 
   0   4   7      100.36       93.80      5.71 o 
   1   4   7       90.54       76.50      5.21 o 
   2   4   7      748.36      712.76     17.52 o 
   3   4   7        0.74        4.57      4.05 o 
   4   4   7      119.66      124.20      4.95 o 
   5   4   7        6.29        7.73      5.70 o 
  -7   5   7        9.23        1.95     11.99 o 
  -6   5   7       70.71       70.89      9.71 o 
  -5   5   7      302.25      269.05     76.16 o 
  -4   5   7       31.66       21.17     10.57 o 
  -3   5   7        4.59        7.50      5.58 o 
  -2   5   7      352.66      336.29     45.49 o 
  -1   5   7        2.61        9.80      3.90 o 
   0   5   7       88.31      103.69     11.55 o 
   1   5   7      111.31      115.57      9.00 o 
   2   5   7       98.30       91.32      7.03 o 
   3   5   7      261.50      265.54      4.40 o 
   4   5   7      125.77      137.18      5.12 o 
   5   5   7        1.78        4.49      5.82 o 
  -7   6   7       82.28       37.21     32.61 o 
  -6   6   7      121.72       70.90     50.38 o 
  -5   6   7      277.52      266.02     14.19 o 
  -4   6   7       24.59       23.14     16.84 o 
  -3   6   7       90.33       98.12      9.71 o 
  -2   6   7       94.66       73.81     15.49 o 
  -1   6   7       97.38      111.55      4.56 o 
   0   6   7      280.31      256.25      6.70 o 
   1   6   7      120.92      102.02      6.78 o 
   2   6   7      259.92      268.51     20.45 o 
   3   6   7       12.68       20.05      4.45 o 
   4   6   7      116.98      110.93      8.98 o 
   5   6   7       30.76       28.38      6.43 o 
  -6   7   7        4.24        7.87     12.56 o 
  -5   7   7      172.55      159.73     14.48 o 
  -4   7   7      975.22      966.55     17.42 o 
  -3   7   7     1663.35     1700.38     35.11 o 
  -2   7   7      166.07      158.52     38.10 o 
  -1   7   7       87.36      102.43      6.22 o 
   0   7   7      686.52      710.00     18.47 o 
   1   7   7       16.42       21.61      4.30 o 
   2   7   7       81.53       74.89      6.74 o 
   3   7   7       10.35        7.53      4.63 o 
   4   7   7       38.92       32.87      6.35 o 
  -6   8   7       49.05       38.13     16.02 o 
  -5   8   7        3.19        3.18     14.42 o 
  -4   8   7       66.14       69.00     12.67 o 
  -3   8   7        0.00        0.31      9.41 o 
  -2   8   7      534.78      507.29    114.53 o 
  -1   8   7       82.66       80.94     14.35 o 
   0   8   7      218.72      222.13      8.51 o 
   1   8   7       57.96       63.87      5.20 o 
   2   8   7       19.33       17.97      4.71 o 
   3   8   7      177.08      190.82     15.47 o 
   4   8   7       82.38       84.84     15.86 o 
  -6   9   7       13.36        6.35     16.81 o 
  -5   9   7        6.81       -3.88     12.36 o 
  -4   9   7       27.12       26.39     12.89 o 
  -3   9   7      160.84      170.00      9.98 o 
  -2   9   7      749.63      738.85    158.58 o 
  -1   9   7      412.37      425.13     59.02 o 
   0   9   7       31.98       26.13      5.29 o 
   1   9   7       33.89       28.75      5.21 o 
   2   9   7       14.52       18.45      5.00 o 
   3   9   7       52.41       38.77      8.29 o 
   4   9   7       70.27       61.22     13.05 o 
  -5  10   7        4.92       -6.52     16.07 o 
  -4  10   7      141.70      135.66      9.94 o 
  -3  10   7       17.85       18.29      9.61 o 
  -2  10   7        0.76       25.03     11.99 o 
  -1  10   7        0.01        5.56      5.75 o 
   0  10   7        0.37        1.29      5.83 o 
   1  10   7       15.45       18.76      6.00 o 
   2  10   7       29.07       39.55      6.13 o 
   3  10   7       84.57       80.35      7.72 o 
  -4  11   7      107.22       85.70      9.98 o 
  -3  11   7        6.03        4.50      8.33 o 
  -2  11   7        5.47        4.85      6.25 o 
  -1  11   7       57.92       62.24      8.29 o 
   0  11   7      215.87      239.04      9.17 o 
   1  11   7        4.63        5.74      6.72 o 
   2  11   7      144.71      142.42      7.81 o 
  -3  12   7       13.07        6.68      8.98 o 
  -2  12   7        2.07        1.79      6.68 o 
  -1  12   7        0.70        3.88      6.17 o 
   0  12   7        6.67        7.76      6.61 o 
   1  12   7      293.69      305.75     16.40 o 
  -2  13   7       55.28       31.84      9.76 o 
  -1  13   7       10.70       14.33      6.52 o 
   0  13   7        0.12        2.34      6.59 o 
  -7   0   8      439.86      408.93     10.22 o 
  -6   0   8      805.89      817.16     37.86 o 
  -5   0   8      712.11      733.19     14.74 o 
  -4   0   8     2206.46     2247.08     92.70 o 
  -3   0   8       42.87       42.52      6.18 o 
  -2   0   8      133.69      138.52      8.41 o 
  -1   0   8     2702.37     2731.26     60.12 o 
   0   0   8      682.72      691.64     15.42 o 
   1   0   8      103.31       71.35      4.43 o 
   2   0   8     1413.65     1446.19     14.17 o 
   3   0   8      279.69      286.74      5.10 o 
   4   0   8      113.75      124.77      6.44 o 
   5   0   8       35.32       36.22      7.57 o 
  -7   1   8       58.19       56.47      7.27 o 
  -6   1   8       48.02       48.31      6.05 o 
  -5   1   8      470.39      460.86     10.78 o 
  -4   1   8      132.36      133.68      8.85 o 
  -3   1   8      801.81      885.68     24.85 o 
  -2   1   8      288.21      279.44      4.24 o 
  -1   1   8      488.75      508.86     19.95 o 
   0   1   8      101.81       95.11      3.21 o 
   1   1   8      150.59      139.30      3.26 o 
   2   1   8       41.13       43.63      3.35 o 
   3   1   8       11.46        4.36      3.66 o 
   4   1   8      115.79      117.33      4.32 o 
   5   1   8      110.57      112.52      5.55 o 
  -7   2   8       16.51       22.16      7.24 o 
  -6   2   8      260.61      279.76      6.83 o 
  -5   2   8       42.46       48.45      6.14 o 
  -4   2   8      216.64      223.77      7.16 o 
  -3   2   8       24.41       21.96      5.19 o 
  -2   2   8      119.96      125.99      4.02 o 
  -1   2   8     1473.26     1518.91     64.29 o 
   0   2   8      690.52      704.83     10.45 o 
   1   2   8      956.32      952.30     13.61 o 
   2   2   8      784.33      788.19     11.27 o 
   3   2   8      420.59      421.83      4.51 o 
   4   2   8      129.56      138.05      4.42 o 
   5   2   8        9.40       14.16      4.91 o 
  -7   3   8        0.38        2.66      7.85 o 
  -6   3   8       29.05       24.09      7.06 o 
  -5   3   8        1.88        3.11      6.81 o 
  -4   3   8       12.25       13.20      7.98 o 
  -3   3   8     1069.65     1016.09    113.11 o 
  -2   3   8     1262.92     1328.53     25.79 o 
  -1   3   8        7.54        1.76      3.53 o 
   0   3   8      721.61      695.53     29.76 o 
   1   3   8      960.24      948.41     13.65 o 
   2   3   8        1.74        4.93      3.66 o 
   3   3   8      435.93      425.40      7.07 o 
   4   3   8       37.83       40.08      4.90 o 
   5   3   8       49.64       46.22      4.96 o 
  -7   4   8       11.85       10.09      9.37 o 
  -6   4   8       41.47       49.33      7.63 o 
  -5   4   8      104.60       93.11      8.91 o 
  -4   4   8      249.24      246.81      7.13 o 
  -3   4   8       53.80       46.95      5.43 o 
  -2   4   8      190.20      163.17     11.04 o 
  -1   4   8      101.24       96.82      4.14 o 
   0   4   8      116.62     1070.47    346.66 o 
   1   4   8      862.76      858.08     41.70 o 
   2   4   8       12.64       16.82      3.81 o 
   3   4   8        4.56        1.58      4.21 o 
   4   4   8      186.02      185.17      5.07 o 
   5   4   8       11.83       13.39      5.35 o 
  -7   5   8      161.89      158.99     12.88 o 
  -6   5   8        6.94        9.05      7.51 o 
  -5   5   8       14.38        7.14      9.14 o 
  -4   5   8      302.63      305.09      7.89 o 
  -3   5   8      782.01      748.40     12.44 o 
  -2   5   8     1011.45     1028.96    113.99 o 
  -1   5   8     1459.23     1497.96     31.93 o 
   0   5   8      348.83      345.05     13.57 o 
   1   5   8      171.13      162.30     10.69 o 
   2   5   8      493.65      490.98     27.03 o 
   3   5   8        1.35        4.95      4.37 o 
   4   5   8       38.04       36.61      5.18 o 
   5   5   8       66.98       62.09      6.47 o 
  -7   6   8       26.52       25.12      9.44 o 
  -6   6   8       96.30      104.81     12.44 o 
  -4   6   8       60.25       56.94      7.90 o 
  -3   6   8      152.93      151.95      6.41 o 
  -2   6   8      138.00      141.81     17.30 o 
  -1   6   8      440.22      439.25      8.85 o 
   0   6   8      602.36      612.93      9.57 o 
   1   6   8     1145.40     1134.83     96.27 o 
   2   6   8      163.16      167.46     13.80 o 
   3   6   8       97.16       83.41      7.01 o 
   4   6   8       74.27       67.08      7.91 o 
  -6   7   8       82.18       72.28     15.69 o 
  -5   7   8        4.65       15.56     11.66 o 
  -4   7   8      435.74      430.03     10.12 o 
  -3   7   8      140.79      144.97      7.20 o 
  -2   7   8      372.92      630.58    154.42 o 
  -1   7   8       27.64       32.99      4.56 o 
   0   7   8      329.52      341.78      8.16 o 
   1   7   8       94.22       97.12      9.18 o 
   2   7   8        4.79        1.22      4.65 o 
   3   7   8       15.58       14.93      5.23 o 
   4   7   8        0.21       -0.46      5.60 o 
  -6   8   8      110.72      104.67     16.39 o 
  -5   8   8      241.65      237.14     15.38 o 
  -4   8   8       20.52       25.76     11.93 o 
  -3   8   8       39.15       28.48      6.14 o 
  -2   8   8       23.22       12.41      4.96 o 
  -1   8   8       79.99       76.56      4.96 o 
   0   8   8      261.08      260.55      7.66 o 
   1   8   8      740.87      732.50     23.39 o 
   2   8   8      798.14      771.78     44.53 o 
   3   8   8      325.91      318.58     26.99 o 
   4   8   8      106.39       95.65      9.07 o 
  -5   9   8       23.97       27.09     12.70 o 
  -4   9   8       11.27       10.79     12.47 o 
  -3   9   8      116.15       98.25     16.18 o 
  -2   9   8       19.41       14.29      5.11 o 
  -1   9   8        0.02        1.35      5.54 o 
   0   9   8       91.18       88.92      4.80 o 
   1   9   8       33.66       34.94      5.15 o 
   2   9   8       13.11       14.16      4.97 o 
   3   9   8        1.54        0.33      5.25 o 
  -5  10   8      122.36      112.04     16.71 o 
  -4  10   8      354.06      373.05     14.88 o 
  -3  10   8        9.55       25.21      7.35 o 
  -2  10   8       28.88       31.37      6.99 o 
  -1  10   8       19.36       13.13      5.90 o 
   0  10   8      152.06      152.75      6.16 o 
   1  10   8       20.37       20.58      6.03 o 
   2  10   8       36.97       35.33      7.05 o 
   3  10   8      118.05      112.90     14.29 o 
  -4  11   8       37.88       36.08      8.06 o 
  -3  11   8       35.68       28.77      6.90 o 
  -2  11   8      109.60      104.27     18.82 o 
  -1  11   8      100.94      110.92      6.37 o 
   0  11   8       53.03       42.31      6.44 o 
   1  11   8       97.37      104.85      6.75 o 
   2  11   8      139.21      136.00      7.68 o 
  -3  12   8       21.92       15.10      7.72 o 
  -2  12   8        0.43       -0.22      6.24 o 
  -1  12   8        4.26        5.06      5.93 o 
   0  12   8        2.79        0.69      6.28 o 
   1  12   8       47.93       49.54      6.88 o 
  -7   1   9       58.37       59.43      7.32 o 
  -6   1   9        1.12        3.80      5.98 o 
  -5   1   9      455.84      477.35     13.14 o 
  -4   1   9       18.56       22.78      6.09 o 
  -3   1   9     2206.35     2316.49     41.92 o 
  -2   1   9     1780.80     1788.36     31.85 o 
  -1   1   9     1473.26     1429.74     55.59 o 
   0   1   9     1939.21     1923.46     21.12 o 
   1   1   9      855.49      824.47      9.61 o 
   2   1   9       76.13       88.17      3.49 o 
   3   1   9      154.66      164.33      4.14 o 
   4   1   9      207.36      202.05      4.74 o 
   5   1   9       22.59       21.48      5.56 o 
  -7   2   9      174.83      159.12      7.79 o 
  -6   2   9      128.60      120.12      6.67 o 
  -5   2   9      273.50      269.51      7.76 o 
  -4   2   9      324.76      339.37     10.61 o 
  -3   2   9      668.01      680.09     14.80 o 
  -2   2   9      106.00      126.94      3.88 o 
  -1   2   9      616.32      665.79     27.47 o 
   0   2   9      148.24      159.98      4.10 o 
   1   2   9       65.55       67.98      3.50 o 
   2   2   9       75.46       75.00      3.62 o 
   3   2   9       63.11       68.89      3.88 o 
   4   2   9       31.61       40.09      4.36 o 
   5   2   9      118.42      124.53      5.35 o 
  -7   3   9        4.50       11.09      8.59 o 
  -6   3   9      268.44      270.81      9.97 o 
  -5   3   9       80.27       93.61     12.90 o 
  -4   3   9      346.72      343.50     12.56 o 
  -3   3   9      116.65       94.34      9.75 o 
  -2   3   9        5.41        2.34      4.23 o 
  -1   3   9      639.87      624.54      7.16 o 
   0   3   9      312.57      323.25     16.24 o 
   1   3   9        0.88        7.24      3.54 o 
   2   3   9       42.37       40.61      3.91 o 
   3   3   9        4.69        4.50      4.33 o 
   4   3   9       14.09       16.77      5.19 o 
   5   3   9      447.23      443.13      7.52 o 
  -7   4   9      131.68      121.51      8.65 o 
  -6   4   9      409.90      378.70     65.02 o 
  -5   4   9      985.05     1057.23     22.02 o 
  -4   4   9     1730.79     1736.11     20.02 o 
  -3   4   9      508.02      452.27     33.17 o 
  -2   4   9       20.90       16.11      3.85 o 
  -1   4   9        1.35        5.82      3.85 o 
   0   4   9       29.92       24.47      3.35 o 
   1   4   9      445.58      437.00     21.69 o 
   2   4   9      807.95      800.47     17.63 o 
   3   4   9      608.86      604.88     11.64 o 
   4   4   9       80.58       87.69      5.12 o 
  -7   5   9        9.12       14.47      9.41 o 
  -6   5   9        3.19        4.44      8.48 o 
  -5   5   9       28.44       23.86     10.36 o 
  -4   5   9      322.14      283.59      8.45 o 
  -3   5   9       59.10       66.11      6.96 o 
  -2   5   9       43.07       32.98      4.30 o 
  -1   5   9       12.37       20.32      3.97 o 
   0   5   9       76.08       69.34      4.89 o 
   1   5   9      144.54      142.94      9.09 o 
   2   5   9        7.47        6.26      3.99 o 
   3   5   9       28.84       33.41      4.21 o 
   4   5   9       14.47       18.23      5.31 o 
  -7   6   9      165.44      140.28     10.90 o 
  -6   6   9      307.48      280.49     11.18 o 
  -5   6   9      319.75      314.63     10.12 o 
  -4   6   9      228.10      220.50      7.63 o 
  -3   6   9      285.33      278.79     15.14 o 
  -2   6   9      490.91      482.01     53.08 o 
  -1   6   9       70.33       65.06      4.21 o 
   0   6   9      120.52      122.55      4.71 o 
   1   6   9      624.70      585.96     41.65 o 
   2   6   9       91.94       87.14      8.15 o 
   3   6   9      568.62      567.60     38.35 o 
   4   6   9      146.29      140.74     13.17 o 
  -6   7   9       15.55       -0.27     11.00 o 
  -5   7   9        0.38        8.01     11.65 o 
  -4   7   9       21.39       15.80     10.12 o 
  -3   7   9      124.22      104.95     16.99 o 
  -2   7   9     1152.00     1148.49    153.87 o 
  -1   7   9      313.16      368.57      7.66 o 
   0   7   9       69.93       63.84      4.54 o 
   1   7   9       33.08       30.03      4.58 o 
   2   7   9        3.74        5.09      4.54 o 
   3   7   9      117.29      111.36     11.71 o 
   4   7   9       24.86       21.63      6.25 o 
  -6   8   9        0.01        2.86     10.31 o 
  -5   8   9       20.77       18.27     12.31 o 
  -4   8   9        0.80        3.36      9.11 o 
  -3   8   9        0.03        0.62      6.76 o 
  -2   8   9       55.62       46.58      7.54 o 
  -1   8   9       45.04       42.67      5.16 o 
   0   8   9        4.78        4.55      4.68 o 
   1   8   9      113.06      112.28      5.83 o 
   2   8   9        0.13        3.15      4.68 o 
   3   8   9        0.86        7.02      6.33 o 
  -5   9   9      101.18       79.31      9.93 o 
  -4   9   9      246.29      215.00     15.72 o 
  -3   9   9      458.01      456.71     53.16 o 
  -2   9   9       83.94       82.05     17.47 o 
  -1   9   9      563.71      600.20     18.29 o 
   0   9   9     1180.51     1242.15     32.61 o 
   1   9   9        1.49        4.77      5.06 o 
   2   9   9        4.69        5.23      5.16 o 
   3   9   9       40.61       36.27      6.09 o 
  -5  10   9       11.34       17.28     10.44 o 
  -4  10   9        6.25        7.86      7.34 o 
  -3  10   9       72.31       62.57     10.99 o 
  -2  10   9       21.05       18.18      6.03 o 
  -1  10   9       75.01       80.04      6.33 o 
   0  10   9       16.47       14.49      6.12 o 
   1  10   9       71.81       74.65      5.65 o 
   2  10   9      118.17      118.57      7.57 o 
  -4  11   9        0.01        1.84      8.47 o 
  -3  11   9      194.09      177.02     27.85 o 
  -2  11   9      183.92      166.91     29.35 o 
  -1  11   9      102.04      111.04      6.84 o 
   0  11   9       17.44       23.59      5.76 o 
   1  11   9      224.31      239.48     11.10 o 
  -3  12   9       62.55       53.80      7.78 o 
  -2  12   9       39.99       39.35      9.76 o 
  -1  12   9       19.05       11.00      6.36 o 
   0  12   9      105.88      113.15      6.86 o 
  -7   0  10      190.17      195.29      8.70 o 
  -6   0  10      133.40      129.06      7.46 o 
  -5   0  10      558.27      607.02     31.19 o 
  -4   0  10      537.75      554.95     12.40 o 
  -3   0  10     1182.31     1207.72     43.08 o 
  -2   0  10      425.11      500.99     18.66 o 
  -1   0  10     1370.41     1462.34     34.78 o 
   0   0  10      361.64      364.13      5.16 o 
   1   0  10      572.26      602.08      8.01 o 
   2   0  10     1840.91     1760.38     19.64 o 
   3   0  10      543.96      541.59      7.78 o 
   4   0  10      364.06      393.22      9.47 o 
  -7   1  10       12.16       12.21      6.34 o 
  -6   1  10        0.11        1.82      5.63 o 
  -5   1  10     1288.98     1409.85     25.27 o 
  -4   1  10       21.14       17.38      5.05 o 
  -3   1  10      750.14      819.32     21.93 o 
  -2   1  10        0.06        2.31      3.71 o 
  -1   1  10       30.16       27.98      3.31 o 
   0   1  10       24.81       23.71      3.32 o 
   1   1  10      533.49      554.82      4.69 o 
   2   1  10      115.32       97.67      3.45 o 
   3   1  10       98.68       99.91      3.83 o 
   4   1  10        0.28        3.46      4.70 o 
  -7   2  10       94.12       89.42      7.69 o 
  -6   2  10      178.48      197.09      7.18 o 
  -5   2  10      727.97      776.98     18.67 o 
  -4   2  10      186.38      201.85     20.12 o 
  -3   2  10      303.03      302.59      6.11 o 
  -2   2  10       32.83       39.44      3.58 o 
  -1   2  10      271.81      261.11     11.31 o 
   0   2  10      426.69      415.82      5.06 o 
   1   2  10      555.73      563.86      8.53 o 
   2   2  10      287.25      304.29      3.74 o 
   3   2  10      252.10      257.09      4.32 o 
   4   2  10      199.18      198.74      4.95 o 
  -7   3  10      432.05      441.37     10.81 o 
  -6   3  10       74.63       74.50      7.43 o 
  -5   3  10        0.12        2.37      7.88 o 
  -4   3  10        5.15        7.58      5.04 o 
  -3   3  10       25.90       21.53      4.35 o 
  -2   3  10      769.27      836.35      8.05 o 
  -1   3  10     1562.22     1534.52     24.08 o 
   0   3  10      725.74      723.22     36.65 o 
   1   3  10      839.99      840.24     14.37 o 
   2   3  10      209.59      216.16      4.73 o 
   3   3  10        2.04        2.72      4.11 o 
   4   3  10       78.81       68.91      4.88 o 
  -7   4  10        1.73        3.86      9.39 o 
  -6   4  10        6.44        7.46      8.79 o 
  -5   4  10       25.34       24.81      8.60 o 
  -4   4  10       46.99       53.20      6.09 o 
  -3   4  10      151.72      153.29     11.50 o 
  -2   4  10       64.76       73.65      4.22 o 
  -1   4  10      238.59      248.78      5.54 o 
   0   4  10       15.50       19.87      3.40 o 
   1   4  10      128.74      116.75      5.98 o 
   2   4  10        4.62        6.40      3.98 o 
   3   4  10      112.65      116.89      4.46 o 
   4   4  10       27.53       35.57      5.20 o 
  -7   5  10      107.48       87.82     11.00 o 
  -6   5  10       95.76       98.78      8.78 o 
  -5   5  10       41.02       38.91      8.98 o 
  -4   5  10      166.92      144.38     12.94 o 
  -3   5  10      475.37      444.51     32.86 o 
  -2   5  10     1031.53     1053.65     65.58 o 
  -1   5  10      595.66      584.02      8.92 o 
   0   5  10     1572.65     1557.92     87.74 o 
   1   5  10      892.78      885.36     54.17 o 
   2   5  10       18.91       12.19      4.05 o 
   3   5  10      150.19      162.36      4.77 o 
   4   5  10        6.94        8.94      5.76 o 
  -6   6  10      107.85       99.37      9.75 o 
  -5   6  10      145.03      147.81      9.80 o 
  -4   6  10      517.13      484.42     12.64 o 
  -3   6  10       93.45      107.32      6.91 o 
  -2   6  10        4.06        6.37      4.38 o 
  -1   6  10        0.11        0.72      4.01 o 
   0   6  10        0.94        3.16      4.18 o 
   1   6  10       55.00       56.23      6.64 o 
   2   6  10      329.17      313.18     21.27 o 
   3   6  10      256.69      250.03     18.87 o 
   4   6  10        2.03        1.95      5.69 o 
  -6   7  10        5.43        6.39     10.07 o 
  -5   7  10       84.38       77.56     14.32 o 
  -4   7  10       43.09       31.82      7.53 o 
  -3   7  10      110.65      108.57      7.67 o 
  -2   7  10      168.50      173.95     13.99 o 
  -1   7  10      846.62      865.72     19.49 o 
   0   7  10        2.27        4.09      4.62 o 
   1   7  10       23.08       22.82      4.25 o 
   2   7  10      130.04      136.92     10.32 o 
   3   7  10       69.62       64.24      7.04 o 
  -6   8  10       44.46       44.54     10.56 o 
  -5   8  10      152.88      146.18     11.02 o 
  -4   8  10      376.86      358.94     95.50 o 
  -3   8  10      277.97      279.28     25.94 o 
  -2   8  10      153.20      156.56     15.65 o 
  -1   8  10        6.22       10.65      4.72 o 
   0   8  10      185.29      188.14      6.58 o 
   1   8  10      133.63      131.76      5.95 o 
   2   8  10      223.06      209.35     18.50 o 
   3   8  10      220.89      232.47     23.16 o 
  -5   9  10       29.18       18.88     13.25 o 
  -4   9  10        1.05        0.66      7.81 o 
  -3   9  10        0.68        2.14      5.70 o 
  -2   9  10       84.11       62.52     16.00 o 
  -1   9  10        0.08       -0.21      5.17 o 
   0   9  10       16.88       13.77      5.46 o 
   1   9  10       10.32        9.00      5.12 o 
   2   9  10        2.98        1.76      5.12 o 
  -5  10  10      149.73      154.80     12.58 o 
  -4  10  10        1.49        1.07      8.16 o 
  -3  10  10       44.97       47.03      8.07 o 
  -2  10  10       36.50       32.04      9.65 o 
  -1  10  10        0.62        6.56      5.90 o 
   0  10  10      112.22      105.02      5.72 o 
   1  10  10      329.60      317.74     15.14 o 
   2  10  10      194.62      193.86      9.65 o 
  -4  11  10       10.22        9.30      8.78 o 
  -3  11  10       59.62       42.70      6.60 o 
  -2  11  10       35.23       37.15      6.70 o 
  -1  11  10      179.77      191.51      9.13 o 
   0  11  10       38.36       41.31      6.76 o 
   1  11  10        4.26        9.50      7.02 o 
  -2  12  10        1.05        1.80      6.86 o 
  -1  12  10       19.54       16.96      6.83 o 
  -7   1  11       72.71       66.73      6.98 o 
  -6   1  11      140.69      145.34      6.83 o 
  -5   1  11      250.03      254.20     31.22 o 
  -4   1  11       41.43       46.22      4.93 o 
  -3   1  11       14.31       20.09      4.38 o 
  -2   1  11     1021.33      983.34     55.71 o 
  -1   1  11      437.26      455.56     22.10 o 
   0   1  11     1096.47     1077.86      9.47 o 
   1   1  11      752.18      770.08      7.68 o 
   2   1  11      109.12      109.80      3.79 o 
   3   1  11        4.29        6.04      3.91 o 
   4   1  11       20.33       21.97      4.75 o 
  -7   2  11        6.77        5.82      7.15 o 
  -6   2  11      611.18      617.88     21.77 o 
  -5   2  11      760.06      821.30     13.42 o 
  -4   2  11     1132.03     1179.88    115.45 o 
  -3   2  11      588.71      569.41     11.40 o 
  -2   2  11        0.31        3.47      3.78 o 
  -1   2  11      739.72      721.33     29.29 o 
   0   2  11      631.65      598.24      9.09 o 
   1   2  11      121.43      114.24      3.46 o 
   2   2  11      116.19      110.04      3.68 o 
   3   2  11       70.03       69.07      4.10 o 
   4   2  11       30.80       35.59      4.82 o 
  -7   3  11      223.15      207.47     19.33 o 
  -6   3  11       54.46       47.86      6.96 o 
  -5   3  11        0.52       -1.40      6.86 o 
  -4   3  11        0.02        2.80      5.28 o 
  -3   3  11      127.96      136.72      4.59 o 
  -2   3  11      200.95      212.70      4.00 o 
  -1   3  11      201.50      205.41     11.33 o 
   0   3  11      569.58      551.42     25.59 o 
   1   3  11       12.25       14.67      3.54 o 
   2   3  11      197.43      191.98      3.82 o 
   3   3  11       29.39       26.99      4.29 o 
   4   3  11       13.99       21.72      5.14 o 
  -7   4  11       68.13       55.11     10.10 o 
  -6   4  11       97.51       95.72     10.01 o 
  -5   4  11      174.87      166.50      7.46 o 
  -4   4  11      964.45      935.74     76.24 o 
  -3   4  11     1271.78     1342.33     20.97 o 
  -2   4  11     1343.26     1352.34     22.41 o 
  -1   4  11        6.64        9.08      3.78 o 
   0   4  11      129.92      142.62      7.00 o 
   1   4  11        3.54        6.39      3.89 o 
   2   4  11      371.29      368.62      4.79 o 
   3   4  11      221.64      211.24      5.06 o 
   4   4  11      377.31      370.62      7.99 o 
  -7   5  11        0.14        1.83      9.63 o 
  -6   5  11      113.88      107.20     10.12 o 
  -5   5  11        3.83        3.46      7.14 o 
  -4   5  11      180.54      166.20     16.55 o 
  -3   5  11       80.19       80.98      6.44 o 
  -2   5  11       89.74       91.08      4.70 o 
  -1   5  11       92.33      106.25      4.37 o 
   0   5  11       28.73       32.06      3.61 o 
   1   5  11      103.50       93.10      7.04 o 
   2   5  11        0.00        2.17      4.41 o 
   3   5  11       46.62       47.26      4.97 o 
  -6   6  11       22.20       24.29     10.36 o 
  -5   6  11      189.96      188.83      8.46 o 
  -4   6  11      507.15      480.69     47.40 o 
  -3   6  11      227.88      217.49     18.65 o 
  -2   6  11      319.87      349.58     22.98 o 
  -1   6  11      224.29      235.98      6.62 o 
   0   6  11        0.04        1.88      4.72 o 
   1   6  11      102.09       97.25      8.45 o 
   2   6  11      382.77      382.41     25.26 o 
   3   6  11       80.07       73.31      5.14 o 
  -6   7  11      132.43      118.85     16.32 o 
  -5   7  11       30.26       23.80      9.53 o 
  -4   7  11      185.97      167.48     21.49 o 
  -3   7  11      269.60      254.01     16.44 o 
  -2   7  11       34.09       41.38      4.41 o 
  -1   7  11      482.12      502.56     11.44 o 
   0   7  11      884.88      903.33     29.69 o 
   1   7  11      168.92      178.15     14.47 o 
   2   7  11      112.38      111.93     10.56 o 
   3   7  11       20.15       17.72      5.79 o 
  -6   8  11      315.31      287.95     16.41 o 
  -5   8  11       19.50       16.81      9.82 o 
  -4   8  11        0.40        2.51      6.91 o 
  -3   8  11       70.02       59.03      5.54 o 
  -2   8  11       48.36       46.42      5.23 o 
  -1   8  11      100.93       93.52      4.96 o 
   0   8  11        2.84        3.70      5.36 o 
   1   8  11        7.67        8.42      5.25 o 
   2   8  11        8.48        5.17      5.27 o 
  -5   9  11       62.43       55.65     14.94 o 
  -4   9  11        0.96        1.45      7.26 o 
  -3   9  11       59.77       46.75      6.53 o 
  -2   9  11      530.75      543.14     44.44 o 
  -1   9  11      119.55      122.84      5.48 o 
   0   9  11       70.98       83.41      5.57 o 
   1   9  11      232.19      245.87     12.07 o 
   2   9  11       76.90       68.99      8.21 o 
  -4  10  11        3.52        4.77      7.50 o 
  -3  10  11      130.03      134.76     15.10 o 
  -2  10  11       71.76       80.96     10.36 o 
  -1  10  11        6.80       12.02      5.69 o 
   0  10  11        6.21        8.21      5.61 o 
   1  10  11       16.24       18.89      5.91 o 
  -3  11  11       42.21       37.47      7.58 o 
  -2  11  11       27.05       24.18      6.36 o 
  -1  11  11      190.13      196.33      8.27 o 
   0  11  11       56.67       53.65      7.08 o 
  -7   0  12       15.02       15.61      9.30 o 
  -6   0  12      264.80      270.76     46.38 o 
  -5   0  12      318.55      347.22     16.33 o 
  -4   0  12      983.29     1092.30     12.22 o 
  -3   0  12        0.17        4.74      6.39 o 
  -2   0  12      600.70      645.71     16.64 o 
  -1   0  12      552.66      527.54     13.77 o 
   0   0  12       26.71       34.03      4.91 o 
   1   0  12       44.33       52.69      5.12 o 
   2   0  12       64.62       81.50      4.89 o 
   3   0  12      275.93      264.91      6.17 o 
   4   0  12       78.05       85.42      7.07 o 
  -7   1  12       87.30       84.74      6.76 o 
  -6   1  12       12.46       13.50      7.16 o 
  -5   1  12      156.01      167.87     20.69 o 
  -4   1  12      164.02      170.05      5.20 o 
  -3   1  12       75.25       76.79      4.28 o 
  -2   1  12      153.02      162.99      3.91 o 
  -1   1  12      581.74      571.68     26.29 o 
   0   1  12      576.07      585.90      4.87 o 
   1   1  12      175.08      171.03      3.71 o 
   2   1  12        5.25        7.39      3.91 o 
   3   1  12        7.14        9.59      4.43 o 
   4   1  12       71.17       76.42      5.09 o 
  -7   2  12        1.34        3.24      7.46 o 
  -6   2  12       10.58       13.27      7.78 o 
  -5   2  12       43.36       40.41      6.58 o 
  -4   2  12      631.20      654.57     13.81 o 
  -3   2  12      579.02      599.82     13.49 o 
  -2   2  12       50.50       52.00      3.80 o 
  -1   2  12       60.12       62.94      3.49 o 
   0   2  12      401.68      374.09      7.16 o 
   1   2  12       89.80       91.55      3.69 o 
   2   2  12      262.33      250.78      4.18 o 
   3   2  12      195.91      204.37      4.49 o 
  -7   3  12        3.82        7.26      8.36 o 
  -6   3  12      254.17      272.73      8.49 o 
  -5   3  12      317.17      328.65     39.21 o 
  -4   3  12       60.65       60.99      9.53 o 
  -3   3  12      112.24      112.77      4.58 o 
  -2   3  12      119.97      121.00      3.94 o 
  -1   3  12      224.63      224.21     10.46 o 
   0   3  12     1289.31     1254.69     62.40 o 
   1   3  12      852.93      846.61     13.36 o 
   2   3  12      206.77      210.55      3.91 o 
   3   3  12       48.99       55.67      4.66 o 
  -7   4  12        9.43        6.46      8.77 o 
  -6   4  12       14.29       13.85      7.63 o 
  -5   4  12        0.46      199.57     93.50 o 
  -4   4  12      117.45      119.71     13.88 o 
  -3   4  12       10.80       10.88      4.85 o 
  -2   4  12      504.59      524.10     10.29 o 
  -1   4  12        0.52        4.41      3.79 o 
   0   4  12       33.87       29.84      3.51 o 
   1   4  12      180.11      168.32     10.17 o 
   2   4  12       64.88       66.77      4.36 o 
   3   4  12        1.19        3.76      4.48 o 
  -6   5  12      431.76      452.47     20.20 o 
  -5   5  12      182.68      187.20     17.93 o 
  -4   5  12       59.40       63.95      6.92 o 
  -3   5  12       12.16       15.06      4.65 o 
  -2   5  12       41.41       47.38      4.47 o 
  -1   5  12      169.87      182.51      4.75 o 
   0   5  12      123.63      126.94      8.06 o 
   1   5  12      298.48      296.51     18.95 o 
   2   5  12      503.47      503.89     33.28 o 
   3   5  12       21.68       25.89      5.10 o 
  -6   6  12        7.27        8.86      8.89 o 
  -5   6  12      171.13      151.70     20.35 o 
  -4   6  12        8.38       10.25      5.87 o 
  -3   6  12      323.14      285.98      6.65 o 
  -2   6  12       33.13       48.25      4.56 o 
  -1   6  12        3.74        6.03      4.51 o 
   0   6  12        0.70        3.00      4.48 o 
   1   6  12      224.31      225.90     19.16 o 
   2   6  12       30.08       24.45      4.66 o 
   3   6  12       23.76       20.61      5.12 o 
  -6   7  12       75.69       61.39      9.53 o 
  -5   7  12        8.22        7.40      6.91 o 
  -4   7  12        4.44        9.32      6.03 o 
  -3   7  12       12.68       10.91      5.21 o 
  -2   7  12       43.44       49.04      4.50 o 
  -1   7  12      237.85      267.49      7.04 o 
   0   7  12      278.77      285.43      6.99 o 
   1   7  12       27.76       23.67      4.92 o 
   2   7  12      103.21      100.06     11.46 o 
  -5   8  12       27.45       24.31      8.18 o 
  -4   8  12       75.80       62.85     13.09 o 
  -3   8  12      181.15      193.16     17.38 o 
  -2   8  12      311.01      318.78     26.73 o 
  -1   8  12      114.17      114.18      5.31 o 
   0   8  12       34.28       33.28      4.76 o 
   1   8  12      126.23      122.34      6.17 o 
   2   8  12      159.24      141.01     17.34 o 
  -5   9  12       55.55       59.11     13.53 o 
  -4   9  12        1.70        6.72      7.60 o 
  -3   9  12        8.81       10.80      6.43 o 
  -2   9  12       68.32       63.70      6.55 o 
  -1   9  12        6.82        4.72      5.55 o 
   0   9  12        6.12       11.23      5.89 o 
   1   9  12        1.68        2.62      5.79 o 
  -4  10  12      269.11      258.80     50.94 o 
  -3  10  12       26.72       26.43      6.68 o 
  -2  10  12       70.60       75.47     10.00 o 
  -1  10  12       37.49       45.06      5.99 o 
   0  10  12        8.90       10.81      6.07 o 
  -2  11  12      112.23      108.15     12.90 o 
  -1  11  12      155.52      165.69      7.32 o 
  -7   1  13      112.33       99.81      7.71 o 
  -6   1  13      110.13       98.94     13.10 o 
  -5   1  13      106.62      111.32      6.46 o 
  -4   1  13      218.62      211.78      5.77 o 
  -3   1  13       14.62       20.11      4.44 o 
  -2   1  13        9.80       13.90      3.66 o 
  -1   1  13      320.42      334.95     16.29 o 
   0   1  13      551.49      564.02      7.76 o 
   1   1  13      616.97      596.08      5.87 o 
   2   1  13       37.28       34.36      3.95 o 
   3   1  13      104.23      108.89      4.94 o 
  -7   2  13        5.48        8.49      6.96 o 
  -6   2  13       70.58       82.84      7.83 o 
  -5   2  13      120.46      137.80      6.71 o 
  -4   2  13      110.01      124.48      5.91 o 
  -3   2  13      267.94      269.76      6.52 o 
  -2   2  13      131.77      124.95      4.35 o 
  -1   2  13      117.61      112.00      6.81 o 
   0   2  13       86.64       79.90      4.83 o 
   1   2  13       51.57       49.68      3.73 o 
   2   2  13       61.35       56.31      4.28 o 
   3   2  13       36.75       36.98      4.79 o 
  -7   3  13       27.38       29.88      7.98 o 
  -6   3  13       80.88       78.26      9.89 o 
  -5   3  13        0.09       -0.99      5.95 o 
  -4   3  13       20.42       13.96      5.28 o 
  -3   3  13       11.70        7.56      4.68 o 
  -2   3  13       16.32       12.83      3.52 o 
  -1   3  13       96.94      102.33      5.82 o 
   0   3  13       17.72       13.71      3.63 o 
   1   3  13      120.62      131.44      4.00 o 
   2   3  13       96.64      105.04      3.91 o 
   3   3  13        5.66        5.04      4.87 o 
  -6   4  13      127.75      130.43     13.81 o 
  -5   4  13      415.62      425.14     42.39 o 
  -4   4  13      617.74      593.23     13.01 o 
  -3   4  13      384.81      399.71      9.81 o 
  -2   4  13      300.15      305.34      6.35 o 
  -1   4  13     1863.67     1862.26     28.41 o 
   0   4  13      257.85      248.23     14.02 o 
   1   4  13       73.70       68.78      4.27 o 
   2   4  13       13.81       10.34      4.37 o 
   3   4  13       65.10       61.22      4.81 o 
  -6   5  13       21.87       16.61      7.63 o 
  -5   5  13        0.67        4.16      6.73 o 
  -4   5  13       32.34       29.84      5.86 o 
  -3   5  13        0.05        1.71      4.62 o 
  -2   5  13        9.53       14.89      4.72 o 
  -1   5  13        3.63        5.23      4.02 o 
   0   5  13      207.92      210.45     12.58 o 
   1   5  13       60.77       54.39      5.38 o 
   2   5  13        5.05        4.75      4.99 o 
  -6   6  13       68.30       54.38     11.86 o 
  -5   6  13       55.57       44.32      7.04 o 
  -4   6  13       71.09       50.91      6.72 o 
  -3   6  13     1062.30     1086.80     25.09 o 
  -2   6  13      669.81      662.22     12.90 o 
  -1   6  13      148.06      141.16      4.86 o 
   0   6  13       21.44       18.90      4.40 o 
   1   6  13       37.74       31.45      7.47 o 
   2   6  13        0.90        4.28      5.56 o 
  -5   7  13       94.50       77.49     11.95 o 
  -4   7  13        1.67       -2.97      6.35 o 
  -3   7  13       29.86       26.15      5.25 o 
  -2   7  13      146.03      147.66     10.68 o 
  -1   7  13       57.80       68.15      5.13 o 
   0   7  13       24.22       26.76      5.66 o 
   1   7  13      103.91       91.28      9.98 o 
   2   7  13       99.77       92.90     11.21 o 
  -5   8  13       91.33       69.83     14.15 o 
  -4   8  13        1.06        2.19      7.74 o 
  -3   8  13        8.40       11.81      6.04 o 
  -2   8  13        0.15       17.32     11.09 o 
  -1   8  13       30.18       33.46      5.97 o 
   0   8  13        0.91        1.35      5.42 o 
   1   8  13       14.25       18.38      6.43 o 
  -4   9  13       16.79       18.29      7.64 o 
  -3   9  13        5.28        7.82      5.95 o 
  -2   9  13       31.59       32.50      5.69 o 
  -1   9  13      139.32      140.83     10.07 o 
   0   9  13      108.24      105.43      5.86 o 
  -3  10  13       24.79       27.69      7.44 o 
  -2  10  13      107.91      114.55     11.71 o 
  -1  10  13       40.86       40.43      6.42 o 
  -7   0  14        0.56        0.94     10.07 o 
  -6   0  14       17.11       24.81      9.85 o 
  -5   0  14       82.12       86.83      9.32 o 
  -4   0  14      413.10      421.30     32.77 o 
  -3   0  14      577.18      557.31     31.90 o 
  -2   0  14      150.08      145.67      5.43 o 
  -1   0  14      229.53      205.57     24.91 o 
   0   0  14      363.19      342.25      5.68 o 
   1   0  14        2.01        4.59      5.30 o 
   2   0  14       97.09       93.29      6.66 o 
   3   0  14       17.20       24.12      6.68 o 
  -7   1  14       27.08       24.93      8.10 o 
  -6   1  14      136.53      144.07      7.95 o 
  -5   1  14      314.67      333.05      7.48 o 
  -4   1  14        2.07        4.87      5.56 o 
  -3   1  14       44.44       47.59      4.96 o 
  -2   1  14      155.90      148.24      4.04 o 
  -1   1  14       27.52       23.14      3.59 o 
   0   1  14       35.53       39.55      3.88 o 
   1   1  14       26.29       25.89      3.86 o 
   2   1  14      106.62      107.79      4.33 o 
   3   1  14       33.87       33.69      5.06 o 
  -7   2  14        5.64        9.25      7.97 o 
  -6   2  14       28.33       32.73      7.38 o 
  -5   2  14       77.86       86.10      5.96 o 
  -4   2  14        3.72        3.16      5.27 o 
  -3   2  14       33.86       37.69      4.12 o 
  -2   2  14      373.99      373.26      7.90 o 
  -1   2  14      165.40      164.01      8.14 o 
   0   2  14      128.89      128.31      6.93 o 
   1   2  14        8.72        7.10      4.05 o 
   2   2  14        5.94        7.74      4.24 o 
  -6   3  14       41.67       35.38      7.18 o 
  -5   3  14      210.56      222.31      8.22 o 
  -4   3  14      107.71       98.23      5.34 o 
  -3   3  14       79.85       71.39      4.88 o 
  -2   3  14        0.36        0.08      4.13 o 
  -1   3  14       62.26       69.91      3.82 o 
   0   3  14      335.25      330.36     16.54 o 
   1   3  14      235.91      221.37     10.13 o 
   2   3  14       39.68       41.42      4.31 o 
  -6   4  14       72.20       59.83      9.32 o 
  -5   4  14       16.24       20.76      6.35 o 
  -4   4  14       40.35       50.07      5.39 o 
  -3   4  14        4.26        7.68      4.93 o 
  -2   4  14        9.42       11.64      4.44 o 
  -1   4  14        6.67        7.30      4.04 o 
   0   4  14        3.53       -0.79      3.98 o 
   1   4  14       39.53       36.43      4.42 o 
   2   4  14      109.84      112.25      7.11 o 
  -6   5  14       38.00       26.48      8.36 o 
  -5   5  14       38.69       33.06      6.13 o 
  -4   5  14        1.21        6.73      5.77 o 
  -3   5  14       47.74       59.87      5.09 o 
  -2   5  14      287.24      319.55      7.60 o 
  -1   5  14      193.67      206.73      4.68 o 
   0   5  14      241.63      233.43     12.47 o 
   1   5  14      317.73      316.79     17.44 o 
   2   5  14      122.62      113.98      7.91 o 
  -6   6  14       31.82       24.38      8.20 o 
  -5   6  14        1.29        4.17      6.49 o 
  -4   6  14      118.58      128.44      6.07 o 
  -3   6  14        2.36        4.93      5.05 o 
  -2   6  14       18.46       17.02      4.82 o 
  -1   6  14        3.53        4.50      4.43 o 
   0   6  14        7.26       10.95      4.92 o 
   1   6  14        7.67       10.08      5.95 o 
  -5   7  14       52.52       39.53      7.86 o 
  -4   7  14        8.40        6.77      6.61 o 
  -3   7  14       11.07       13.16      5.46 o 
  -2   7  14        5.20        5.35      4.81 o 
  -1   7  14        4.45        4.63      4.92 o 
   0   7  14       27.31       26.37      5.65 o 
   1   7  14       36.01       28.36      6.01 o 
  -4   8  14       67.80       65.65      7.17 o 
  -3   8  14       59.39       61.25      5.78 o 
  -2   8  14       42.46       46.20      5.66 o 
  -1   8  14       58.85       57.72      5.85 o 
   0   8  14       12.25       14.95      5.77 o 
  -4   9  14        5.40       12.60      7.75 o 
  -3   9  14       12.36       11.54      6.66 o 
  -2   9  14        5.02        5.90      5.84 o 
  -1   9  14        0.65       -1.99      6.11 o 
  -6   1  15       63.74       66.51      8.08 o 
  -5   1  15       70.72       69.16      7.45 o 
  -4   1  15        8.14        5.66      5.80 o 
  -3   1  15        2.93        6.12      4.76 o 
  -2   1  15       65.67       70.08      4.20 o 
  -1   1  15       87.12       92.09      5.67 o 
   0   1  15      210.80      224.61      4.62 o 
   1   1  15      193.84      190.86      4.29 o 
   2   1  15       96.51       90.60      4.49 o 
  -6   2  15      146.13      155.27      8.09 o 
  -5   2  15       70.51       83.25      6.38 o 
  -4   2  15      114.25      127.03      5.75 o 
  -3   2  15        1.15        5.02      4.51 o 
  -2   2  15      214.12      210.02      5.92 o 
  -1   2  15      663.63      655.24     36.39 o 
   0   2  15       90.37       83.11      5.13 o 
   1   2  15       11.17       11.47      4.03 o 
   2   2  15       14.85       15.27      4.38 o 
  -6   3  15       30.03       38.61      7.39 o 
  -5   3  15        4.84        3.54      6.15 o 
  -4   3  15      143.49      147.94      5.93 o 
  -3   3  15        0.34        3.12      4.68 o 
  -2   3  15        0.00        5.98      4.56 o 
  -1   3  15       40.60       36.25      3.95 o 
   0   3  15       97.00       91.35      5.58 o 
   1   3  15       65.92       60.12      4.16 o 
   2   3  15       68.41       70.69      5.17 o 
  -6   4  15        8.11        7.41      7.85 o 
  -5   4  15       18.59       19.93      6.26 o 
  -4   4  15      336.11      349.79      7.98 o 
  -3   4  15      417.82      405.48     10.46 o 
  -2   4  15      132.78      134.68      4.55 o 
  -1   4  15        0.58        2.94      4.25 o 
   0   4  15      120.43      108.31      6.13 o 
   1   4  15       63.55       59.74      4.50 o 
  -6   5  15        0.49        2.99      8.09 o 
  -5   5  15       15.73       17.46      6.73 o 
  -4   5  15       17.71       11.72      5.87 o 
  -3   5  15       33.72       33.47      4.89 o 
  -2   5  15        3.75        4.46      5.02 o 
  -1   5  15       13.62       13.74      4.80 o 
   0   5  15       14.83       15.15      4.61 o 
   1   5  15        0.02        2.85      4.71 o 
  -5   6  15       75.63       61.91      7.09 o 
  -4   6  15      148.84      136.61      6.55 o 
  -3   6  15        3.38        5.73      5.53 o 
  -2   6  15      241.15      248.20      6.33 o 
  -1   6  15       78.60       76.38      4.88 o 
   0   6  15        7.23        8.30      4.83 o 
   1   6  15       17.29       12.87      5.55 o 
  -5   7  15        0.72        1.26      6.83 o 
  -4   7  15       39.79       39.12      6.16 o 
  -3   7  15        1.56        3.33      5.61 o 
  -2   7  15       20.28       13.75      5.31 o 
  -1   7  15        0.98        7.01      4.89 o 
   0   7  15      122.05      125.56      5.94 o 
  -4   8  15        4.93        8.62      6.64 o 
  -3   8  15       52.50       43.76      6.11 o 
  -2   8  15       76.35       72.85      6.96 o 
  -1   8  15        0.21        5.77      5.71 o 
  -6   0  16       42.38       37.68     11.28 o 
  -5   0  16       33.72       50.82     10.64 o 
  -4   0  16        4.08        4.49      7.58 o 
  -3   0  16        0.35       -0.32      7.75 o 
  -2   0  16      117.10      125.80      6.13 o 
  -1   0  16        7.78        6.04      5.84 o 
   0   0  16       25.71       29.65      5.65 o 
   1   0  16       13.52       15.49      6.25 o 
  -6   1  16       23.24       28.80      8.33 o 
  -5   1  16        0.44        3.08      7.15 o 
  -4   1  16      113.85      104.43      5.91 o 
  -3   1  16        3.66        6.14      4.98 o 
  -2   1  16      103.56      102.40      4.47 o 
  -1   1  16       41.30       40.40      4.46 o 
   0   1  16      162.59      156.38      7.54 o 
   1   1  16        0.12        3.99      4.43 o 
  -6   2  16       13.21       10.72      8.36 o 
  -5   2  16       69.75       77.46      7.39 o 
  -4   2  16      272.07      278.09     10.74 o 
  -3   2  16       34.48       36.43      4.86 o 
  -2   2  16        2.72        5.88      5.01 o 
  -1   2  16       36.20       25.91      3.89 o 
   0   2  16      171.95      162.10      9.79 o 
   1   2  16       27.58       22.52      4.55 o 
  -6   3  16      139.48      149.20      8.35 o 
  -5   3  16       58.49       49.74      6.14 o 
  -4   3  16       56.25       61.48      5.86 o 
  -3   3  16        3.93        5.95      5.23 o 
  -2   3  16       21.49       25.08      4.55 o 
  -1   3  16       98.37      106.99      4.54 o 
   0   3  16      107.72      107.30      6.43 o 
   1   3  16      187.85      176.67      9.73 o 
  -5   4  16        6.82        9.44      6.78 o 
  -4   4  16        6.63        9.62      6.17 o 
  -3   4  16      155.90      159.45      5.54 o 
  -2   4  16      252.25      247.88      7.48 o 
  -1   4  16        6.77        8.07      4.79 o 
   0   4  16        0.21       -0.36      4.68 o 
   1   4  16        8.32       12.11      4.82 o 
  -5   5  16       36.98       33.79      6.41 o 
  -4   5  16        1.06        6.57      5.74 o 
  -3   5  16        9.53       12.64      5.34 o 
  -2   5  16      129.13      124.13      5.22 o 
  -1   5  16      110.31      114.94      5.49 o 
   0   5  16       61.38       78.58      7.73 o 
  -5   6  16       66.21       62.73      7.05 o 
  -4   6  16        7.49        6.88      5.94 o 
  -3   6  16       54.72       55.45      5.17 o 
  -2   6  16       62.09       65.69      5.49 o 
  -1   6  16       10.15        6.35      4.93 o 
   0   6  16        0.70        2.31      5.56 o 
  -4   7  16       87.73       78.71      7.20 o 
  -3   7  16       11.68       10.88      5.85 o 
  -2   7  16       82.71       88.30      5.63 o 
  -1   7  16       24.89       21.25      5.17 o 
  -5   1  17      125.76      122.45      7.71 o 
  -4   1  17       52.04       45.45      6.10 o 
  -3   1  17        0.01        0.36      5.56 o 
  -2   1  17        0.55        0.72      4.41 o 
  -1   1  17      121.66      128.15     11.59 o 
   0   1  17      110.11      104.85      6.42 o 
  -5   2  17      183.43      198.51      6.75 o 
  -4   2  17      182.07      184.10      7.56 o 
  -3   2  17       42.47       39.05      4.91 o 
  -2   2  17       20.77       22.48      4.71 o 
  -1   2  17       13.69       17.52      4.40 o 
   0   2  17       59.98       49.85      4.54 o 
  -5   3  17        1.40        5.55      6.73 o 
  -4   3  17       23.36       21.03      6.17 o 
  -3   3  17        0.00        0.25      5.57 o 
  -2   3  17       56.41       55.69      4.83 o 
  -1   3  17       18.19       20.44      4.63 o 
   0   3  17       11.34       13.79      4.68 o 
  -5   4  17      144.86      136.64      6.84 o 
  -4   4  17       38.38       38.83      6.04 o 
  -3   4  17      261.77      274.22      7.24 o 
  -2   4  17      217.08      219.80      9.34 o 
  -1   4  17      379.62      373.38     11.28 o 
   0   4  17        0.03        1.37      4.59 o 
  -4   5  17        0.10        1.17      6.25 o 
  -3   5  17        0.77        1.80      5.74 o 
  -2   5  17        1.02        5.25      5.38 o 
  -1   5  17        1.59        5.91      5.14 o 
  -4   6  17       87.74       81.14      7.06 o 
  -3   6  17      450.39      422.74     13.55 o 
  -2   6  17       38.50       33.02      5.81 o 
  -1   6  17       62.72       60.71      5.48 o 
  -5   0  18      178.27      179.38     11.85 o 
  -4   0  18      220.29      203.93     14.02 o 
  -3   0  18      231.52      217.37     14.21 o 
  -2   0  18      119.67      122.91      6.69 o 
  -1   0  18      218.97      188.09     22.50 o 
  -5   1  18       12.10       13.06      8.14 o 
  -4   1  18        0.81        2.10      6.38 o 
  -3   1  18        0.64        3.86      5.36 o 
  -2   1  18        2.16        4.86      4.92 o 
  -1   1  18        7.11        9.71      4.54 o 
  -5   2  18        0.38        4.56      6.77 o 
  -4   2  18       47.91       54.90      6.77 o 
  -3   2  18       91.68       90.73      5.54 o 
  -2   2  18      146.94      133.12      5.36 o 
  -1   2  18       25.48       24.29      4.96 o 
  -4   3  18        2.74        3.91      6.84 o 
  -3   3  18       22.43       24.83      6.36 o 
  -2   3  18        0.55        4.06      5.37 o 
  -1   3  18      139.45      144.57      5.52 o 
  -4   4  18       42.17       43.10      6.15 o 
  -3   4  18       24.76       23.37      5.69 o 
  -2   4  18        4.32        3.33      5.86 o 
  -3   1  19        1.73        0.41      5.65 o 
  -2   1  19        4.14        2.82      5.44 o 
  -3   2  19       72.03       66.96      5.50 o 
                                                 
